# Supplementary material for: Grainyhead 1 acts as a drug-inducible conserved transcriptional regulator linked to insulin signaling and lifespan
Source: Nat Commun. 2022 Jan 10;13:107. doi: 10.1038/s41467-021-27732-4 (PMC8748497; doi:10.1038/s41467-021-27732-4)
Supplement: Supplementary file 4 — Suppl. Data 1 [file 41467_2021_27732_MOESM4_ESM.xlsx]

## Sheet: Supplementary Data 1
Supplementary Data 1. C. elegans lifespan assay statistics.
Nematodal Strain	Bacterial Strain	RNAi	Treatment	N Total	N Dead	N Censored	Mean LS (d)	Median LS (d)	75% Percentile (d)	Mean LS vs Ctrl (%)	Median LS vs Ctrl (%)	P-Value vs Ctrl
N2	HT115	L4440	NA	249	242	7	21.06	20	24	1	1	1
N2	HT115	grh-1	NA	249	246	3	17.48	16	20	0.830009	0.8	< 0.001
N2	HT115	L4440	NA	166	158	8	22.05	21	24	1	1	1
N2	HT115	grh-1	NA	170	167	3	15.78	14	18	0.715646	0.666667	< 0.001
N2	HT115	L4440	NA	210	193	17	19.21	18	20	1	1	1
N2	HT115	grh-1	NA	236	220	16	17.94	17	19	0.933889	0.944444	0.003
N2	OP50	NA	NA	82	47	35	18.9506	20	22	1	1	1
grh-1 mutant	OP50	NA	NA	79	69	10	18.1265	18	22	0.956513	0.9	0.2973
N2	OP50	NA	NA	144	126	18	20.2403	22	24	1	1	1
grh-1 Oex	OP50	NA	NA	161	130	31	23.884	24	27	1.18002	1.09091	< 0.001
grh-1 Oex (line 2)	OP50	NA	NA	167	141	26	23.1112	24	27	1.14184	1.09091	< 0.001
N2	OP50	NA	NA	63	53	10	21.5195	22	24	1	1	1
grh-1 Oex	OP50	NA	NA	85	77	8	24.0485	24	27	1.11752	1.09091	< 0.001
grh-1 Oex (line 2)	OP50	NA	NA	40	27	13	24.2428	24	27	1.12655	1.09091	0.0057
N2	OP50	NA	NA	180	175	5	19.6359	21	24	1	1	1
grh-1 Oex	OP50	NA	NA	121	83	38	22.8308	24	28	1.16271	1.14286	< 0.001
N2	OP50	NA	NA	155	108	47	21.1029	21	26	1	1	1
grh-1 Oex	OP50	NA	NA	150	122	28	24.5179	26	28	1.16183	1.2381	< 0.001
N2	HT115	L4440	NA	154	141	13	18.572	20	20	1	1	1
grh-1 Oex	HT115	L4440	NA	144	114	30	20.5103	20	24	1.10437	1	< 0.001
grh-1 Oex	HT115	grh-1	NA	243	223	20	15.6862	17	17	0.844616	0.85	< 0.001
N2	OP50	NA	Heatshock	136	96	40	19.1457	19	21	1	1	1
grh-1 Oex	OP50	NA	Heatshock	95	91	4	13.4795	16	19	0.704048	0.842105	< 0.001
grh-1 Oex (line 2)	OP50	NA	Heatshock	72	67	5	13.22	16	19	0.690494	0.842105	< 0.001
N2	OP50	NA	NA	180	175	5	19.4629	21	24	1	1	1
grh-1 Oex (grh-1p)	OP50	NA	NA	162	89	73	14.6966	17	19	0.755112	0.809524	< 0.001
N2	HT115	L4440	NA	157	123	34	17.6914	19	19	1	1	1
N2	HT115	pmk-1	NA	230	150	80	18.9678	19	21	1.07215	1	0.003
grh-1 Oex	HT115	L4440	NA	216	194	22	19.4536	19	21	1	1	1
grh-1 Oex	HT115	pmk-1	NA	200	136	64	18.6306	19	21	0.957694	1	0.1106
N2	HT115	L4440	NA	112	104	8	16.1634	14	19	1	1	1
N2	HT115	pmk-1	NA	129	116	13	16.722	14	21	1.03456	1	0.3205
grh-1 Oex	HT115	L4440	NA	154	119	35	18.6364	17	23	1	1	1
grh-1 Oex	HT115	pmk-1	NA	131	117	14	16.3678	14	19	0.87827	0.823529	< 0.001
N2	M. nematophilum	NA	NA	76	71	5	13.8186	14	16	1	1	1
grh-1 mutant	M. nematophilum	NA	NA	56	50	6	13.5296	14	16	0.979086	1	0.2999
grh-1 OEx	M. nematophilum	NA	NA	82	71	11	15.8431	16	18	1.14651	1.14286	< 0.001
N2	P. carotovorum	NA	NA	78	73	5	14.6949	16	18	1	1	1
grh-1 mutant	P. carotovorum	NA	NA	67	57	10	12.0308	10	16	0.818706	0.625	< 0.001
grh-1 OEx	P. carotovorum	NA	NA	79	62	17	16.5863	16	20	1.12871	1	0.0039
N2	HIT OP50	NA	DMSO	32	25	7	22.4946	21	28	1	1	1
N2	HIT OP50	NA	1,4-ANTHRAQUINONE 1 µM	58	46	12	22.9636	24	26	1.02085	1.14286	0.6452
N2	HIT OP50	NA	OXYPHENBUTAZONE 1 µM	27	26	1	20.3704	18	24	0.905568	0.857143	0.494
N2	HIT OP50	NA	THIMEROSAL 1 µM	38	31	7	14.9849	13	18	0.666155	0.619048	< 0.001
N2	HIT OP50	NA	THYMOQUINONE 1 µM	50	38	12	23.5975	21	32	1.04903	1	0.6864
N2	HIT OP50	NA	DMSO	90	68	22	22.6389	24	26	1	1	1
N2	HIT OP50	NA	ALANCTOLACTONE 1 µM	121	82	39	24.6419	26	26	1.08848	1.08333	0.0076
N2	HIT OP50	NA	PAPAVERINE HYDROCHLORIDE 10 µM	81	60	21	24.6852	26	28	1.09039	1.08333	0.0319
N2	HIT OP50	NA	VORINOSTAT 10 µM	95	74	21	25.6749	26	28	1.13411	1.08333	0.0008
N2	HIT OP50	NA	2',4'-DIHYDROXY-4-METHOXYCHALCONE 1 µM	94	73	21	24.5582	26	28	1.08478	1.08333	0.0217
N2	HIT OP50	NA	DMSO	45	42	3	23.0667	25	27	1	1	1
N2	HIT OP50	NA	CHLOROTHALONIL 1 µM	44	32	12	23.2842	25	27	1.00943	1	0.9629
N2	HIT OP50	NA	PAPAVERINE HYDROCHLORIDE 10 µM	24	23	1	26.3	25	30	1.14017	1	0.0213
N2	HIT OP50	NA	PAPAVERINE HYDROCHLORIDE 1 µM	83	69	14	25.6931	25	29	1.11386	1	0.0041
N2	HIT OP50	NA	PHENOTHIAZINE 1 µM	42	28	14	23.6648	25	29	1.02593	1	0.0688
N2	HIT OP50	NA	VORINOSTAT 10 µM	73	56	17	26.6374	29	29	1.1548	1.16	< 0.001
N2	HIT OP50	NA	VORINOSTAT 1 µM	76	58	18	25.9008	27	29	1.12287	1.08	< 0.001
N2	HIT OP50	NA	ZPCK 1 µM	39	31	8	24.5699	25	29	1.06517	1	0.054
N2	HIT OP50	NA	DMSO	72	63	9	22.719	24	26	1	1	1
N2	HIT OP50	NA	ETHACRYNIC ACID 1 µM	52	45	7	22.072	21	31	0.971522	0.875	0.4983
N2	HIT OP50	NA	MENADIONE 1 µM	61	52	9	23.8947	24	28	1.05175	1	0.741
N2	HIT OP50	NA	PIPERLONGUMINE 1 µM	36	27	9	25.1389	26	32	1.10651	1.08333	0.0214
N2	HIT OP50	NA	DMSO	114	102	12	22.4795	21	29	1	1	1
N2	HIT OP50	NA	PAPAVERINE HYDROCHLORIDE 0.1 µM	119	102	17	24.0063	24	29	1.06792	1.14286	0.0314
N2	HIT OP50	NA	4 HYDROXYCHALCONE 1 µM	107	100	7	21.6528	21	27	0.963224	1	0.2312
N2	HIT OP50	NA	VORINOSTAT 0.1 µM	103	94	9	23.3099	24	29	1.03694	1.14286	0.5608
N2	HIT OP50	NA	DMSO	164	112	52	26.8017	28	30	1	1	1
N2	HIT OP50	NA	PIPERLONGUMINE 0.1 µM	108	76	32	28.392	30	30	1.05934	1.07143	0.0029
N2	HIT OP50	NA	PIPERLONGUMINE 1 µM	138	80	58	28.4646	30	32	1.06204	1.07143	0.0074
N2	HIT OP50	NA	DMSO	147	115	32	21.1135	21	23	1	1	1
N2	HIT OP50	NA	PIPERLONGUMINE 0.1 µM	128	94	34	23.3596	23	25	1.10638	1.09524	< 0.001
N2	HIT OP50	NA	DMSO	197	82	115	23.6123	23	28	1	1	1
N2	HIT OP50	NA	PIPERLONGUMINE 0.1 µM	184	63	121	27.7378	28	34	1.17472	1.21739	0.0047
N2	HIT OP50	NA	PIPERLONGUMINE 10 µM	215	85	130	25.5509	26	28	1.0821	1.13043	0.048
N2	HIT OP50	NA	DMSO	159	149	10	21.3038	22	24	1	1	1
N2	HIT OP50	NA	PIPERLONGUMINE 0.1 µM	135	118	17	22.8409	22	27	1.07215	1	0.0064
N2	HIT OP50	NA	DMSO	164	121	43	22.6244	23	27	1	1	1
N2	HIT OP50	NA	PIPERLONGUMINE 0.1 µM	150	126	24	25.1302	23	30	1.11076	1	0.0105
N2	HIT OP50	NA	DMSO	179	138	41	21.3219	23	23	1	1	1
N2	HIT OP50	NA	VORINOSTAT 10 µM	92	81	11	23.8668	25	27	1.11936	1.08696	< 0.001
grh-1 mutant	HIT OP50	NA	DMSO	68	49	19	22.208	22	27	1	1	1
grh-1 mutant	HIT OP50	NA	PIPERLONGUMINE 0.1 µM	87	76	11	20.3022	20	24	0.914184	0.909091	0.1227
grh-1 mutant	HIT OP50	NA	DMSO	171	131	40	21.8675	21	27	1	1	1
grh-1 mutant	HIT OP50	NA	PIPERLONGUMINE 0.1 µM	134	50	84	21.6549	21	27	0.990278	1	0.7514
grh-1 mutant	HIT OP50	NA	DMSO	212	165	47	20.094	21	23	1	1	1
grh-1 mutant	HIT OP50	NA	PIPERLONGUMINE 0.1 µM	160	114	46	20.2009	21	23	1.00532	1	0.2738
grh-1 mutant	HIT OP50	NA	PAPAVERINE HYDROCHLORIDE 10 µM	181	131	50	20.0413	21	23	0.997377	1	0.849
grh-1 mutant	HIT OP50	NA	DMSO	179	145	34	21.2587	23	25	1	1	1
grh-1 mutant	HIT OP50	NA	VORINOSTAT 10 µM	83	74	9	20.6988	23	23	0.973663	1	0.306
N2	HT115	L4440	DMSO	86	83	3	18.0564	18	20	1	1	1
N2	HT115	L4440	PAPAVERINE HYDROCHLORIDE 10 µM	75	69	6	19.8072	20	24	1.09696	1.11111	0.0017
N2	HT115	lsd-1 + spr-5 RNAi	DMSO	103	96	7	20.6296	20	24	1	1	1
N2	HT115	lsd-1 + spr-5 RNAi	PAPAVERINE HYDROCHLORIDE 10 µM	87	83	4	19.8088	20	24	0.960213	1	0.1303
N2	HT115	L4440	DMSO	140	106	34	19.9044	21	23	1	1	1
N2	HT115	L4440	PAPAVERINE HYDROCHLORIDE 10 µM	158	145	13	21.0067	21	23	1.05538	1	0.0239
N2	HT115	piki-1	DMSO	121	111	10	21.4835	23	25	1	1	1
N2	HT115	piki-1	PAPAVERINE HYDROCHLORIDE 10 µM	128	117	11	21.3645	21	23	0.994461	0.913043	0.5639
age-1 mutant	HT115	L4440	NA	135	112	23	28.5932	27	37	1	1	1
age-1 mutant	HT115	grh-1	NA	177	165	12	18.159	18	20	0.635081	0.666667	< 0.001
daf-2 mutant	HT115	L4440	NA	126	64	62	34.9458	36	39	1	1	1
daf-2 mutant	HT115	grh-1	NA	175	148	27	26.228	27	30	0.750534	0.75	< 0.001
daf-16 mutant	HT115	L4440	NA	179	146	33	15.067	15	19	1	1	1
daf-16 mutant	HT115	grh-1	NA	182	167	15	14.956	15	17	0.992633	1	0.1061
N2	HT115	L4440	NA	57	52	5	20.3197	20	22	1	1	1
grh-1 OEx	HT115	L4440	NA	103	91	12	22.6072	22	24	1.11258	1.1	< 0.001
N2	HT115	aak-2	NA	194	150	44	17.8418	19	21	1	1	1
grh-1 OEx	HT115	aak-2	NA	233	212	21	18.7462	19	21	1.05069	1	0.0586
N2	HT115	daf-16	NA	137	129	8	16.2555	16	18	1	1	1
grh-1 OEx	HT115	daf-16	NA	149	142	7	16.3811	16	18	1.00773	1	0.9665
N2	HT115	skn-1	NA	81	77	4	16.5309	16	18	1	1	1
grh-1 OEx	HT115	skn-1	NA	105	102	3	17.2952	16	18	1.04623	1	0.3452
N2	HT115	daf-2	NA	223	96	127	39.0995	35	52	1	1	1
grh-1 OEx	HT115	daf-2	NA	235	91	144	36.2096	38	47	0.926089	1.08571	0.2045
