# Supplementary material for: Grainyhead 1 acts as a drug-inducible conserved transcriptional regulator linked to insulin signaling and lifespan
Source: Nat Commun. 2022 Jan 10;13:107. doi: 10.1038/s41467-021-27732-4 (PMC8748497; doi:10.1038/s41467-021-27732-4)
Supplement: Supplementary file 5 — Suppl. Data 2 [file 41467_2021_27732_MOESM5_ESM.xlsx]

## Sheet: Supplementary Data 2
Supplementary Data 2. C. elegans RNA-Seq data.
Identifier	Transcript ID	Gene Name	Strand	Chr	Description	Start	End	GC	Width	GO BP	GO MF	GO CC	P-Value	FDR	log2 Ratio grh-1 Oex vs N2
WBGene00006843	M142.1a; M142.1b; M142.1c	unc-119	+	III	NA	10902648	10908930	0.4238	840	GO:0015031; GO:0040024; GO:0007635; GO:0040011; GO:0010171; GO:0000003; GO:0046662; GO:0043051; GO:0030517; GO:0007631	GO:0008289	GO:0030424	5.217e-38	1.449e-34	1.934
WBGene00016765	C49C8.1	C49C8.1	+	IV	NA	8654604	8656829	0.4236	1532	GO:0006468; GO:0018105; GO:0008360	GO:0004672; GO:0005524; GO:0004674	GO:0005737; GO:0005634	5.265e-14	5.623e-11	3.533
WBGene00020374	T09A12.5	T09A12.5	+	IV	NA	8225676	8226761	0.3611	684	GO:0006486; GO:0030968	NA	GO:0016021; GO:0005783	1.343e-11	1.166e-08	1.071
WBGene00002028	F08B4.6	hst-1	-	IV	Bifunctional heparan sulfate N-deacetylase/N-sulfotransferase 1 Heparan sulfate N-deacetylase 1 Heparan sulfate N-sulfotransferase 1 [Source:UniProtKB/Swiss-Prot;Acc:Q966W3]	8688273	8691513	0.3714	2752	GO:0015012; GO:0030210	GO:0008146; GO:0016787; GO:0015016	GO:0016021; GO:0000139	2.844e-11	2.179e-08	0.9781
WBGene00001387	F15B9.1	far-3	-	V	Fatty Acid/Retinol binding protein [Source:RefSeq peptide;Acc:NP_506251]	12996818	12997524	0.4084	644	NA	GO:0008289	NA	2.982e-11	2.179e-08	1.17
WBGene00010212	F57G4.8	fbxa-192	-	V	F-box A protein [Source:RefSeq peptide;Acc:NP_507465]	17640672	17650522	0.4033	1262	NA	GO:0005515	NA	1.772e-10	1.118e-07	1.108
WBGene00022590	ZC317.7	ZC317.7	-	V	NA	5468734	5470997	0.416	1882	NA	NA	NA	2.672e-10	1.613e-07	1.576
WBGene00004055	B0218.3	pmk-1	+	IV	Mitogen-activated protein kinase pmk-1 [Source:UniProtKB/Swiss-Prot;Acc:Q17446]	8148794	8151246	0.3634	1651	GO:0006972; GO:0008340; GO:0045944; GO:0000303; GO:0035556; GO:0045087; GO:0000302; GO:0050832; GO:0050829; GO:0006468; GO:0000165; GO:0093002; GO:0006970; GO:0050830; GO:0018105; GO:0038066; GO:1900426; GO:0012501; GO:1900182; GO:1901215; GO:1902097	GO:0004672; GO:0005524; GO:0046872; GO:0004674; GO:0004707; GO:0008134	GO:0005634; GO:0005829	4.258e-10	2.463e-07	1.056
WBGene00018073	F35H10.10	F35H10.10	-	IV	CELF35-1; Uncharacterized protein [Source:UniProtKB/TrEMBL;Acc:G5ECZ3]	8307326	8312946	0.3987	4572	GO:0007186; GO:0007216; GO:0051966	GO:0004930; GO:0008066	GO:0016021; GO:0005887	4.729e-10	2.627e-07	1.252
WBGene00004057	F42G8.4a.1; F42G8.4a.2; F42G8.4b.1; F42G8.4b.2	pmk-3	+	IV	Mitogen-activated protein kinase pmk-3 [Source:UniProtKB/Swiss-Prot;Acc:O44514]	8139219	8143456	0.3836	1518	GO:0006468; GO:0000165; GO:0050807; GO:0006970; GO:1903616; GO:0031103	GO:0004672; GO:0005524; GO:0004674; GO:0004707; GO:0019903	GO:0005737; GO:0005634; GO:0030425; GO:0030424; GO:0005929	1.447e-09	7.176e-07	1.078
WBGene00019504	K07H8.2a; K07H8.2b.1; K07H8.2b.2; K07H8.2c.1; K07H8.2c.2; K07H8.2c.3	K07H8.2	+	IV	NA	8291539	8294596	0.4107	fpmk-1	GO:0055085; GO:0006812	GO:0008324	GO:0016021	1.676e-09	8.024e-07	0.7497
WBGene00020139	T01B11.2a.1; T01B11.2a.2; T01B11.2b	T01B11.2	-	IV	Alanine--glyoxylate aminotransferase 2-like [Source:UniProtKB/Swiss-Prot;Acc:P91408]	8449349	8451771	0.4176	1500	NA	GO:0042802; GO:0030170; GO:0003824; GO:0008483	NA	1.77e-09	8.192e-07	0.8495
WBGene00015047	B0218.1a.1; B0218.1a.2; B0218.1a.3; B0218.1a.4; B0218.1b.1; B0218.1b.2; B0218.1b.3; B0218.1b.4	faah-1	+	IV	Fatty acid amide hydrolase 1 [Source:UniProtKB/Swiss-Prot;Acc:Q17449]	8159358	8162042	0.3967	1752	NA	GO:0016884; GO:0103073	NA	3.937e-09	1.608e-06	0.9823
WBGene00017070	D2096.2a; D2096.2b	praf-3	+	IV	Prenylated Rab Acceptor 1 domain Family [Source:RefSeq peptide;Acc:NP_001023104]	8379990	8381916	0.4166	563	NA	NA	GO:0016021	7.123e-09	2.747e-06	0.7968
WBGene00017541	F17E9.4	F17E9.4	+	IV	NA	8348373	8349170	0.3288	517	NA	NA	NA	1.487e-08	5.432e-06	0.8447
WBGene00006220	T01B11.5a; T01B11.5b	str-176	-	IV	Seven TM Receptor [Source:RefSeq peptide;Acc:NP_001294070]	8461002	8463816	0.3704	1370	GO:0055085; GO:0015695	GO:0005215; GO:0022857; GO:0005275; GO:0015226	GO:0016021; GO:0005887	1.536e-08	5.467e-06	1.004
WBGene00018361	F42G8.10.1; F42G8.10.2	F42G8.10	-	IV	NA	8128754	8130256	0.4358	930	NA	NA	GO:0016021	6.422e-08	2.074e-05	0.8316
WBGene00019509	K07H8.9	K07H8.9	-	IV	NA	8285175	8286470	0.4477	1070	NA	GO:0003676; GO:0003723	NA	1.225e-07	3.864e-05	1.013
WBGene00000397	F08B4.2a; F08B4.2b; F08B4.2c; F08B4.2d	cdh-5	+	IV	CaDHerin family [Source:RefSeq peptide;Acc:NP_501486]	8669142	8676542	0.4052	4274	GO:0007155; GO:0007156	GO:0005509	GO:0016021; GO:0005886; GO:0016020	1.626e-07	5.018e-05	1.76
WBGene00044608	C07G1.8	glrx-22	-	IV	GLutaRedoXin [Source:RefSeq peptide;Acc:NP_001033391]	8200602	8201235	0.3788	491	GO:0045454	GO:0009055; GO:0015035	GO:0005623	1.907e-07	5.757e-05	0.9847
WBGene00018071	F35H10.6	F35H10.6	+	IV	NA	8299936	8300653	0.3664	584	NA	NA	NA	1.197e-06	0.0002771	0.8792
WBGene00000923	K07H8.3	daf-31	+	IV	N-alpha-acetyltransferase daf-31 [Source:UniProtKB/Swiss-Prot;Acc:O61219]	8290273	8291498	0.4128	751	GO:0040024; GO:0008340; GO:0002119; GO:0032504; GO:0043054; GO:0006474; GO:0051091; GO:0018002; GO:0006475; GO:0017198	GO:0008080; GO:0004596; GO:1990189; GO:1990190	GO:0022626; GO:0031415	1.283e-06	0.0002896	0.6292
WBGene00002263	K08H10.1a.1; K08H10.1a.2; K08H10.1b.1; K08H10.1b.2; K08H10.1c; K08H10.1d; K08H10.1e; K08H10.1f.1; K08H10.1f.2; K08H10.1g; K08H10.1h; K08H10.1i; K08H10.1j; K08H10.1k; K08H10.1l; K08H10.1m; K08H10.1n; K08H10.1o; K08H10.1p	lea-1	+	V	plant Late Embryo Abundant (LEA) related [Source:RefSeq peptide;Acc:NP_001256174]	10011871	10028159	0.4759	3356	GO:0042157; GO:0006869; GO:0009269; GO:0009408; GO:0006972	GO:0008289	GO:0005576	2.031e-06	0.0004272	0.9181
WBGene00002162	F42G8.12	isp-1	-	IV	Cytochrome b-c1 complex subunit Rieske, mitochondrial [Source:RefSeq peptide;Acc:NP_501361]	8133789	8136055	0.4666	1213	GO:0010628; GO:0055114; GO:0010629; GO:0006122; GO:0061063; GO:0001934; GO:0001933	GO:0016491; GO:0046872; GO:0051537; GO:0008121; GO:0016679	GO:0016020; GO:0005743; GO:0070469	2.889e-06	0.0005689	0.8442
WBGene00018070	F35H10.5	F35H10.5	+	IV	NA	8300778	8301099	0.4875	240	GO:0006281; GO:0051382	NA	NA	2.909e-06	0.0005689	0.9963
WBGene00004979	F42G8.11	sph-1	-	IV	SynaptoPHysin [Source:RefSeq peptide;Acc:NP_501360]	8132175	8133692	0.3607	951	GO:0006810	GO:0005215	GO:0016020; GO:0008021; GO:0030285	3.041e-06	0.0005865	0.8238
WBGene00020824	T26A8.1.1; T26A8.1.2; T26A8.1.3	T26A8.1	+	IV	NA	8433038	8438002	0.3764	2560	NA	NA	GO:0016021	4.159e-06	0.0007803	0.6885
WBGene00018357	F42G8.6	moc-3	+	IV	Adenylyltransferase and sulfurtransferase MOCS3 Molybdopterin-synthase adenylyltransferase Molybdopterin-synthase sulfurtransferase [Source:UniProtKB/Swiss-Prot;Acc:O44510]	8130567	8132208	0.3801	1318	GO:0006777; GO:0032447; GO:0018192; GO:0002143	GO:0005524; GO:0046872; GO:0008641; GO:0004792; GO:0061605; GO:0061604; GO:0070733; GO:0042292	GO:0005829	4.473e-06	0.0008172	0.8472
WBGene00018356	F42G8.5	islo-1	+	IV	Interactor with SLO-1 [Source:RefSeq peptide;Acc:NP_501362]	8136455	8139087	0.3797	1380	NA	NA	GO:0016021	5.021e-06	0.0008937	1.037
WBGene00017678	F21F8.4.1; F21F8.4.2	asp-12	+	V	ASpartyl Protease [Source:RefSeq peptide;Acc:NP_505134]	8269254	8272058	0.4376	1289	GO:0045087; GO:0006508; GO:0030163	GO:0004190	NA	9.926e-06	0.001745	0.9759
WBGene00019503	K07H8.1	tbce-1	+	IV	TuBulin folding Cofactor E homolog [Source:RefSeq peptide;Acc:NP_501395]	8294690	8297284	0.3749	1571	NA	NA	GO:0005737	1.012e-05	0.001756	0.6734
WBGene00017071	D2096.3.1; D2096.3.2; D2096.3.3	aagr-1	+	IV	Acid Alpha Glucosidase Relate [Source:RefSeq peptide;Acc:NP_501419]	8366539	8375372	0.4069	2928	GO:0005975; GO:0005980	GO:0030246; GO:0003824; GO:0004558; GO:0004553	GO:0005764	1.107e-05	0.001897	0.6801
WBGene00004052	H23L24.5	parg-2	-	IV	Poly(ADP-ribose) glycohydrolase 2 [Source:UniProtKB/Swiss-Prot;Acc:Q9N5L4]	8712413	8715027	0.3375	1680	GO:0005975; GO:0006974; GO:0009225; GO:0010332	GO:0004649	GO:0005737	1.589e-05	0.002657	1.634
WBGene00011175	R09E10.5	R09E10.5	-	IV	NA	10296087	10302310	0.4108	4331	GO:0007160	NA	GO:0016021	1.857e-05	0.003033	1.056
WBGene00000994	F08B4.1a; F08B4.1b	dic-1	+	IV	human DICE1 (Deleted In Cancer) homolog [Source:RefSeq peptide;Acc:NP_001294212]	8692099	8696456	0.3766	2968	NA	NA	NA	4.467e-05	0.006891	0.6144
WBGene00000469	ZK909.4	ces-2	+	I	Cell death specification protein 2 [Source:UniProtKB/Swiss-Prot;Acc:Q94126]	14961501	14965355	0.4137	996	GO:0007275; GO:0006355; GO:0006915; GO:0043068	GO:0003700; GO:0043565; GO:0000977; GO:0001012; GO:0001077	GO:0005634	4.873e-05	0.007435	1.166
WBGene00017073	D2096.6	D2096.6	-	IV	NA	8368344	8369222	0.4725	692	GO:0030968	NA	NA	4.945e-05	0.007464	1.088
WBGene00005019	D2096.4a; D2096.4b.1; D2096.4b.2	sqv-1	+	IV	SQuashed Vulva [Source:RefSeq peptide;Acc:NP_001294050]	8361089	8363439	0.3908	1770	GO:0009792; GO:0040025; GO:0000003; GO:0018991; GO:0002009; GO:0060465	GO:0048040	GO:0005737	7.404e-05	0.01032	0.6006
WBGene00001210	K11G9.4	egl-46	-	V	C2H2 zinc finger protein EGL-46; Uncharacterized protein [Source:UniProtKB/TrEMBL;Acc:G5EFY4]	6679329	6681573	0.4418	1195	GO:0001764; GO:0007411; GO:0045165; GO:0030182; GO:0031536; GO:0055057	GO:0046872; GO:0003676; GO:0000981; GO:0001085	GO:0005634	7.433e-05	0.01032	1.076
WBGene00001858	C01B10.5a; C01B10.5b; C01B10.5c; C01B10.5e	hil-7	+	IV	HIstone H1 Like [Source:RefSeq peptide;Acc:NP_501027]	6646034	6646939	0.4116	544	GO:0006334	GO:0003677	GO:0000786	7.757e-05	0.01057	0.8735
WBGene00021338	Y34F4.3	Y34F4.3	-	III	NA	1015680	1016136	0.4377	409	NA	NA	NA	9.46e-05	0.01251	2.381
WBGene00004155	W01C9.3a; W01C9.3b	pqn-73	+	II	Prion-like-(Q/N-rich)-domain-bearing protein [Source:RefSeq peptide;Acc:NP_001254159]	8540720	8545452	0.389	2830	NA	NA	GO:0016021	0.0001156	0.01486	1.307
WBGene00044471	F56D6.9	F56D6.9	+	IV	NA	3892998	3893325	0.471	276	NA	NA	NA	0.0001336	0.01671	2.307
WBGene00004101	C07G1.5.1; C07G1.5.2	hgrs-1	-	IV	Hepatocyte Growth factor-Regulated TK Substrate (HRS) family [Source:RefSeq peptide;Acc:NP_501375]	8201379	8206048	0.3928	2566	GO:0006886; GO:0097499	GO:0046872; GO:0032266; GO:0043130	GO:0005769; GO:0010008; GO:0033565	0.0001578	0.01905	0.5803
WBGene00003961	C07G1.3a; C07G1.3b; C07G1.3c.1; C07G1.3c.2	pct-1	+	IV	Cyclin-dependent kinase 17 [Source:UniProtKB/Swiss-Prot;Acc:Q8I7M8]	8176485	8188879	0.4056	2413	GO:0006468	GO:0004672; GO:0005524; GO:0046872; GO:0004693	GO:0005737; GO:0030425; GO:0030424	0.0001601	0.01917	0.5565
WBGene00017074	D2096.7a; D2096.7b; D2096.7c; D2096.7d.1; D2096.7d.2	D2096.7	-	IV	NA	8375719	8377630	0.392	872	NA	NA	NA	0.000169	0.01983	0.6311
WBGene00017998	F33D4.6a; F33D4.6b; F33D4.6c	F33D4.6	-	IV	NA	7714164	7718009	0.4054	1837	NA	NA	NA	0.0001865	0.02122	1.25
WBGene00004997	T22G5.7	spp-12	+	V	SaPosin-like Protein family [Source:RefSeq peptide;Acc:NP_506443]	13889869	13890319	0.4187	406	GO:0009405; GO:0035915	GO:0015267	GO:0046930	0.000192	0.0215	2.413
WBGene00018072	F35H10.7a; F35H10.7b	nprl-3	+	IV	Nitrogen permease regulator 3-like protein [Source:UniProtKB/Swiss-Prot;Acc:Q20069]	8297197	8299842	0.3964	1758	NA	NA	NA	0.0002151	0.02318	0.6146
WBGene00006914	F35H10.4.1; F35H10.4.2	vha-5	+	IV	V-type proton ATPase subunit a [Source:RefSeq peptide;Acc:NP_501399]	8303968	8307369	0.4074	2852	GO:0002119; GO:0030104; GO:0040002; GO:0015991; GO:0015986; GO:0070072; GO:0050891; GO:1990182; GO:0051046; GO:0007035	GO:0015078; GO:0046961; GO:0051117	GO:0016021; GO:0016324; GO:0033179; GO:0000220; GO:0016471; GO:0044298; GO:0005771; GO:0070382	0.000217	0.02318	0.5465
WBGene00008296	C54D10.1	cdr-2	-	V	CaDmium Responsive [Source:RefSeq peptide;Acc:NP_506114]	12414622	12415711	0.3687	906	GO:1990170	NA	GO:0016021	0.0002947	0.02965	0.6142
WBGene00017237	F08B4.5	pole-2	-	IV	Probable DNA polymerase epsilon subunit 2 [Source:UniProtKB/Swiss-Prot;Acc:Q19196]	8682236	8686610	0.3849	1902	GO:0006260; GO:0006261; GO:0042276	GO:0003677; GO:0003887	GO:0005634; GO:0008622	0.0003423	0.0342	0.585
WBGene00011979	T24B8.5	T24B8.5	-	II	NA	9082682	9083142	0.416	363	GO:0045087	NA	NA	0.0003981	0.03786	0.6271
WBGene00003473	K11G9.6	mtl-1	-	V	Metallothionein-1 [Source:UniProtKB/Swiss-Prot;Acc:P17511]	6691369	6691863	0.4133	375	GO:0046689; GO:0010288	GO:0008270; GO:0005507; GO:0046870	GO:0005737	0.0004698	0.04208	1.251
WBGene00000690	F17E9.1	col-116	+	IV	COLlagen [Source:RefSeq peptide;Acc:NP_501416]	8356766	8357920	0.4695	1018	NA	GO:0042302	GO:0005581	0.000501	0.04375	1.146
WBGene00006561	Y38C1AA.4a; Y38C1AA.4b	tcl-2	+	IV	T-cell defective protein 2 [Source:UniProtKB/Swiss-Prot;Acc:Q9N428]	179008	183251	0.4226	1664	GO:0016055; GO:0008356	NA	GO:0005737; GO:0005634	0.0005509	0.04664	0.6986
WBGene00015052	B0218.8	clec-52	-	IV	C-type LECtin [Source:RefSeq peptide;Acc:NP_501371]	8167163	8168774	0.4247	989	GO:0050830	GO:0030246	NA	0.0005981	0.05003	0.9328
WBGene00001075	H27M09.4	dpy-14	+	I	DumPY: shorter than wild-type [Source:RefSeq peptide;Acc:NP_491958]	6843595	6845136	0.4745	1041	NA	GO:0042302	GO:0016021; GO:0005581	0.0006655	0.055	0.8299
WBGene00001119	C04C3.5a; C04C3.5b; C04C3.5c	dyf-3	-	IV	Clusterin-associated protein 1 homolog [Source:UniProtKB/Swiss-Prot;Acc:Q6I6D4]	3396581	3399123	0.522	1201	GO:0006935; GO:0007635; GO:0010446	NA	GO:0030425; GO:0030424; GO:0043025; GO:0005929; GO:0005813; GO:0042995; GO:0030992	0.0009005	0.07116	1.007
WBGene00006957	C07G1.4a; C07G1.4b	wsp-1	-	IV	WASP (actin cytoskeleton modulator) homolog [Source:RefSeq peptide;Acc:NP_741459]	8188902	8198951	0.4355	2560	GO:0006897; GO:0031647; GO:0007015; GO:0010631; GO:0016331; GO:2000601; GO:0034315; GO:0032528	GO:0003779; GO:0048365; GO:0032947; GO:0005519; GO:0051020	GO:0031252; GO:0005938; GO:0036062	0.000902	0.07116	0.4739
WBGene00017539	F17E9.2	F17E9.2	+	IV	NA	8355907	8356503	0.3037	507	NA	NA	NA	0.0009241	0.07216	0.9313
WBGene00017238	F08B4.7	F08B4.7	-	IV	U1 small nuclear ribonucleoprotein C [Source:UniProtKB/Swiss-Prot;Acc:P90815]	8686751	8687810	0.4205	654	GO:0000398; GO:0000387; GO:0000395	GO:0008270; GO:0003676; GO:0003729; GO:0030619; GO:0030627	GO:0005634; GO:0005685; GO:0071004; GO:0000243; GO:0071010	0.0009412	0.07301	0.5455
WBGene00004056	F42G8.3a; F42G8.3b; F42G8.3c; F42G8.3d	pmk-2	+	IV	Mitogen-activated protein kinase pmk-2 [Source:UniProtKB/Swiss-Prot;Acc:Q8MXI4]	8143500	8148648	0.3748	1220	GO:0006468; GO:0035556; GO:0006970	GO:0004672; GO:0005524; GO:0004707	GO:0005737; GO:0005622	0.001036	0.07901	0.7033
WBGene00017079	D2096.12	D2096.12	+	IV	NA	8363463	8366379	0.403	2573	NA	NA	NA	0.001078	0.08181	0.5683
WBGene00015541	C06E7.4a; C06E7.4b	C06E7.4	-	IV	NA	5850839	5859976	0.4408	1346	NA	NA	NA	0.001102	0.08307	0.8637
WBGene00001076	F54D8.1	dpy-17	+	III	DumPY: shorter than wild-type [Source:RefSeq peptide;Acc:NP_498086]	5107330	5108589	0.5302	1124	NA	GO:0042302	NA	0.001107	0.08307	0.6716
WBGene00008492	F01D5.1	F01D5.1	-	II	NA	13996954	13997596	0.4425	583	GO:0045087	NA	NA	0.00133	0.09568	0.8056
WBGene00009014	F21D5.9	F21D5.9	+	IV	NA	8724020	8724876	0.3895	760	GO:0014003	GO:0046872	NA	0.001348	0.09646	1.863
WBGene00011362	T02B5.1	T02B5.1	-	V	Carboxylic ester hydrolase [Source:RefSeq peptide;Acc:NP_506506]	14163250	14166730	0.3632	2109	NA	GO:0004104	GO:0016021; GO:0005615	0.001399	0.09836	1.737
WBGene00011383	T02E9.5.1; T02E9.5.2	T02E9.5	+	V	NA	11342231	11344735	0.3913	674	NA	NA	NA	0.001403	0.09836	0.6786
WBGene00009006	F21D5.1	F21D5.1	+	IV	NA	8725722	8728061	0.4234	2010	GO:0005975; GO:0006048; GO:0071704	GO:0000287; GO:0016868; GO:0004610	GO:0005829	0.00163	0.1115	0.4862
WBGene00001123	C43C3.3	dyf-7	+	X	NA	9698678	9701600	0.395	1767	GO:0003391	GO:0043621	GO:0016021; GO:0005576; GO:0030425; GO:0032590	0.001754	0.1171	1.064
WBGene00016422	C34G6.6a; C34G6.6b; C34G6.6c	noah-1	-	I	NOmpA Homolog (Drosophila nompA: no mechanoreceptor potential A) [Source:RefSeq peptide;Acc:NP_740858]	5874433	5878954	0.43	3759	GO:0018996; GO:0002064; GO:0042335; GO:0022404	NA	GO:0016021	0.001774	0.1178	0.6879
WBGene00001475	F15B9.7a; F15B9.7b; F15B9.7c	fmi-1	+	V	FlaMIngo (cadherin plus 7TM domain) homolog [Source:RefSeq peptide;Acc:NP_506256]	13019068	13033399	0.3969	6710	GO:0007155; GO:0007156; GO:0033564; GO:0097376	GO:0005515; GO:0004930; GO:0005509	GO:0016021; GO:0005886; GO:0016020; GO:0030424	0.001805	0.1188	0.8312
WBGene00008760	F13E9.11a; F13E9.11b	F13E9.11	-	IV	NA	10865268	10869169	0.4231	1561	NA	NA	GO:0016021	0.002026	0.1296	0.674
WBGene00009926	F52B11.3	noah-2	+	IV	NOmpA Homolog (Drosophila nompA: no mechanoreceptor potential A) [Source:RefSeq peptide;Acc:NP_502699]	14091254	14096624	0.4505	2564	GO:0018996; GO:0002064; GO:0042335; GO:0022404	NA	GO:0016021	0.002193	0.1391	0.6063
WBGene00001828	F40E10.1	hch-1	-	X	Zinc metalloproteinase nas-34 [Source:UniProtKB/Swiss-Prot;Acc:Q21059]	14696412	14699977	0.4326	1937	GO:0018996; GO:0006508; GO:0001764; GO:0035188	GO:0005515; GO:0008270; GO:0008237; GO:0004222	GO:0005576	0.002216	0.1399	0.7788
WBGene00001105	Y41D4B.10a; Y41D4B.10b.1; Y41D4B.10b.2	dsl-3	+	IV	Delta-like protein [Source:RefSeq peptide;Acc:NP_500108]	1610419	1612915	0.4485	827	GO:0001708; GO:0007275; GO:0000003; GO:0007154	GO:0005515	GO:0016020; GO:0005887; GO:0016021	0.002314	0.1441	0.8253
WBGene00000694	Y11D7A.11	col-120	-	IV	COLlagen [Source:RefSeq peptide;Acc:NP_501617]	9260610	9261767	0.4808	1015	NA	GO:0042302	GO:0016021; GO:0005581	0.002406	0.1479	1.21
WBGene00002248	T22A3.8	lam-3	+	I	LAMinin related. See also lmb- [Source:RefSeq peptide;Acc:NP_492775]	10608466	10621428	0.3989	9451	NA	GO:0005515	GO:0005604	0.002417	0.1479	0.6811
WBGene00000220	K08F8.2	atf-2	+	II	ATF (cAMP-dependent transcription factor) family [Source:RefSeq peptide;Acc:NP_495861]	8751986	8753939	0.4307	1407	GO:0000122; GO:0006355; GO:0007623	GO:0003700; GO:0043565; GO:0001012; GO:0001078	GO:0005634	0.00246	0.1498	0.9775
WBGene00017077	D2096.10	D2096.10	-	IV	NA	8387628	8389275	0.3522	1306	NA	NA	NA	0.002569	0.1538	0.7897
WBGene00012212	W02D9.6	W02D9.6	-	I	NA	12560260	12560709	0.4378	450	NA	NA	NA	0.002671	0.1592	0.596
WBGene00015660	C09H5.2a; C09H5.2b	catp-3	+	V	Cation transporting ATPase [Source:RefSeq peptide;Acc:NP_505083]	8076085	8079914	0.4094	3298	NA	GO:0005524; GO:0046872; GO:0000166; GO:0019829	GO:0016021; GO:0005887; GO:0043231	0.002761	0.1611	0.4819
WBGene00021469	Y39G10AR.11.1; Y39G10AR.11.2; Y39G10AR.11.3	Y39G10AR.11	+	I	NA	2293132	2297312	0.469	2679	NA	NA	NA	0.002929	0.1695	0.5468
WBGene00002051	F52E10.5	ifa-3	-	X	Intermediate filament protein ifa-3 [Source:UniProtKB/Swiss-Prot;Acc:Q21065]	16267257	16270056	0.4351	1988	NA	GO:0005198	GO:0005737; GO:0005882	0.003368	0.1916	0.9987
WBGene00022816	ZK783.1a; ZK783.1b; ZK783.1d; ZK783.1e; ZK783.1f; ZK783.1g; ZK783.1h; ZK783.1i; ZK783.1j; ZK783.1k	fbn-1	+	III	FiBrilliN homolog [Source:RefSeq peptide;Acc:NP_001263711]	7625376	7641053	0.4324	8530	NA	GO:0005515; GO:0005509	GO:0016021	0.00343	0.1944	0.8025
WBGene00001824	F13D11.2a; F13D11.2b	hbl-1	+	X	Hunchback-like protein [Source:UniProtKB/Swiss-Prot;Acc:Q9XYD3]	5822277	5827691	0.431	3652	GO:0006351; GO:0009792; GO:0000122; GO:0002119; GO:0018991; GO:0040034; GO:0006357; GO:0044268	GO:0003700; GO:0046872; GO:0003676; GO:0000977; GO:0000981	GO:0005634	0.003554	0.1981	0.9813
WBGene00000218	F21F8.3.1; F21F8.3.2	asp-5	+	V	ASpartyl Protease [Source:RefSeq peptide;Acc:NP_505135]	8272375	8274047	0.482	1248	GO:0006508; GO:0030163	GO:0004190	NA	0.003579	0.1981	0.468
WBGene00015050	B0218.6a; B0218.6b	clec-51	-	IV	C-type LECtin [Source:RefSeq peptide;Acc:NP_501369]	8161752	8163795	0.3946	1212	NA	GO:0030246	NA	0.003631	0.2001	0.5814
WBGene00000668	W05B2.5	col-93	-	III	COLlagen [Source:RefSeq peptide;Acc:NP_499409]	10984555	10985608	0.5777	997	NA	GO:0042302	GO:0016021; GO:0005581	0.004202	0.2188	0.6491
WBGene00007867	C32H11.4	C32H11.4	+	IV	NA	12921288	12923292	0.4208	1155	GO:0045087	NA	NA	0.004435	0.2231	1.04
WBGene00018256	F41A4.1	cutl-28	+	IV	CUTiclin-Like [Source:RefSeq peptide;Acc:NP_499971]	684497	688339	0.4096	2295	GO:0006508	GO:0005515	GO:0016021; GO:0005576	0.004814	0.2362	1.016
WBGene00006853	C47G2.2	unc-130	+	II	NA	11281986	11283954	0.4448	1295	GO:0006351; GO:0009792; GO:0000122; GO:0006355; GO:0045185; GO:0045138; GO:0007399; GO:0048846	GO:0003700; GO:0043565; GO:0000977; GO:0000981; GO:0001106	GO:0005634	0.004863	0.2376	0.8051
WBGene00008971	F20C5.6	F20C5.6	-	IV	NA	8771711	8773195	0.3639	1297	NA	NA	NA	0.005084	0.2434	0.6073
WBGene00008390	D1086.3	D1086.3	+	V	NA	14092863	14093986	0.3933	778	NA	NA	NA	0.005156	0.2452	0.484
WBGene00017184	F02G3.1a; F02G3.1b; F02G3.1c	ncam-1	+	X	NCAM (neural cell adhesion molecule) homolog [Source:RefSeq peptide;Acc:NP_741707]	692978	703036	0.4227	3271	GO:0007155; GO:0051493; GO:0030334; GO:0048739	GO:0005515; GO:0051015	GO:0016021; GO:0016020; GO:0030018	0.005177	0.2453	0.715
WBGene00003656	T09A12.4a; T09A12.4b; T09A12.4c; T09A12.4d; T09A12.4e; T09A12.4f; T09A12.4g; T09A12.4h; T09A12.4i; T09A12.4j	nhr-66	-	IV	Nuclear Hormone Receptor family [Source:RefSeq peptide;Acc:NP_001294133]	8226341	8236602	0.4122	2325	GO:0006351; GO:0043401; GO:0006355	GO:0008270; GO:0003700; GO:0043565	GO:0005634	0.005443	0.2545	0.4206
WBGene00011004	R04B5.6	R04B5.6	+	V	NA	10085281	10087313	0.3758	1320	GO:0055114	GO:0008270; GO:0016491	NA	0.006267	0.2825	1.852
WBGene00011278	R74.2	R74.2	+	III	NA	4188255	4189287	0.4112	985	NA	NA	NA	0.006384	0.2867	0.7426
WBGene00000695	F56D5.1	col-121	-	IV	COLlagen [Source:RefSeq peptide;Acc:NP_501655]	9394934	9396218	0.4414	1135	NA	GO:0042302	GO:0016021; GO:0005581	0.006573	0.2916	0.6848
WBGene00011244	R11D1.3	R11D1.3	-	V	NA	12711337	12712106	0.3938	617	NA	NA	NA	0.006667	0.2935	1.14
WBGene00012239	W04A8.4a; W04A8.4b	W04A8.4	-	I	NA	13841895	13843258	0.388	884	GO:0006139	GO:0003676; GO:0008408	GO:0005783	0.00668	0.2935	0.5701
WBGene00000516	T05A6.1	cki-1	+	II	Cyclin-dependent kinase inhibitor 1 [Source:UniProtKB/Swiss-Prot;Acc:Q22197]	7811240	7812103	0.4486	807	GO:0008406; GO:0051302; GO:0051782; GO:0007050; GO:0045596; GO:0071850; GO:1902806; GO:0032875; GO:0045595; GO:2000134; GO:0045605	GO:0004861	GO:0005634	0.007048	0.3021	0.5728
WBGene00019551	K09C4.6	K09C4.6	+	X	NA	3274757	3275613	0.4175	618	NA	NA	NA	0.007395	0.3112	2.255
WBGene00008494	F01D5.3	F01D5.3	-	II	NA	13999158	14000065	0.3954	483	GO:0045087	NA	NA	0.007619	0.3149	0.9167
WBGene00016457	C35E7.5a; C35E7.5b	C35E7.5	+	I	NA	10823358	10828454	0.4055	3628	NA	NA	NA	0.007663	0.3157	0.4414
WBGene00007246	C01G12.6	nspb-10	-	II	Nematode Specific Peptide family, group B [Source:RefSeq peptide;Acc:NP_497032]	14587957	14588261	0.4692	260	NA	NA	NA	0.008832	0.3456	1.822
WBGene00002282	C44H4.2	let-4	+	X	Leucine-rich repeat-containing protein let-4 [Source:UniProtKB/Swiss-Prot;Acc:Q93373]	14577953	14580915	0.419	2487	GO:0009792; GO:0002119; GO:0002064; GO:0035150	GO:0005515	GO:0016021; GO:0045177; GO:0016324	0.009285	0.3591	0.6624
WBGene00017069	D2096.1a; D2096.1b	D2096.1	+	IV	NA	8396648	8397952	0.4302	381	GO:0006886; GO:0030150	GO:0015450	GO:0005744; GO:0031305	0.009955	0.3777	0.6359
WBGene00010899	M28.8	M28.8	+	II	NA	10628269	10633217	0.3907	2644	NA	NA	GO:0016021	0.01001	0.3786	0.5696
WBGene00077697	F58E6.13a; F58E6.13b; F58E6.13c; F58E6.13d	F58E6.13	+	V	NA	9745241	9749228	0.4108	1022	NA	GO:0005515	NA	0.01009	0.3791	0.9154
WBGene00018358	F42G8.7	F42G8.7	+	IV	NA	8123105	8127241	0.3784	1332	GO:0006457; GO:0045454; GO:0034976	GO:0003756	GO:0016021; GO:0005783	0.01025	0.3817	0.7064
WBGene00000738	F14H12.1	col-165	+	X	COLlagen [Source:RefSeq peptide;Acc:NP_508747]	4353618	4354811	0.529	1051	NA	GO:0042302	GO:0016021; GO:0005581	0.01053	0.3867	0.6651
WBGene00010868	M04G12.4a; M04G12.4b.1; M04G12.4b.2	somi-1	-	V	Suppressor of Overexpressed MIcro-RNA [Source:RefSeq peptide;Acc:NP_506320]	13386063	13391393	0.4106	2297	NA	NA	GO:0005634	0.01081	0.3925	0.5699
WBGene00016013	C23G10.6	C23G10.6	-	III	UDP-glucuronosyltransferase [Source:RefSeq peptide;Acc:NP_498344]	6192121	6194560	0.3749	1675	GO:0008152; GO:0009813; GO:0052696	GO:0015020; GO:0016758	GO:0016021; GO:0043231	0.01083	0.3925	0.7455
WBGene00006366	C44H4.3	sym-1	+	X	SYM-1 protein; Uncharacterized protein [Source:UniProtKB/TrEMBL;Acc:G5EFP4]	14581654	14584368	0.4437	2396	GO:0048846; GO:0035385; GO:0050770	GO:0005515; GO:0008201; GO:0048495	GO:0005615; GO:0005578	0.01101	0.3975	0.5815
WBGene00015048	B0218.2	faah-2	+	IV	Fatty Acid Amide Hydrolase homolog [Source:RefSeq peptide;Acc:NP_501366]	8152445	8154859	0.3893	1924	NA	GO:0016787; GO:0016884	NA	0.01102	0.3975	0.5046
WBGene00012226	W03G11.4.1; W03G11.4.2; W03G11.4.3	W03G11.4	-	X	NA	12076553	12093083	0.4546	1776	NA	NA	NA	0.01106	0.3978	0.5817
WBGene00010277	F58G6.7	F58G6.7	+	IV	NA	9654317	9655575	0.3166	815	GO:0035434	GO:0005375	GO:0016021	0.01182	0.4157	0.5192
WBGene00021576	Y46B2A.1	fbxc-51	+	II	F-box C protein [Source:RefSeq peptide;Acc:NP_493836]	868814	871700	0.4505	1645	NA	NA	NA	0.01254	0.4341	0.5046
WBGene00011833	T19B10.5	T19B10.5	+	V	NA	11234671	11237462	0.3901	2030	NA	GO:0005515	GO:0016021	0.01397	0.4741	0.6143
WBGene00003516	C43E11.6a.1; C43E11.6a.2; C43E11.6b.1; C43E11.6b.2; C43E11.6c; C43E11.6d.1; C43E11.6d.2; C43E11.6e.1; C43E11.6e.2	nab-1	+	I	NeurABin [Source:RefSeq peptide;Acc:NP_491332]	4229577	4236039	0.4263	2086	GO:0019722; GO:0007015; GO:0031175; GO:0007416	GO:0005515; GO:0051015	GO:0005886; GO:0030425; GO:0001725; GO:0048786; GO:0036062; GO:0014069; GO:0030864	0.01453	0.4849	0.625
WBGene00044644	B0205.13	B0205.13	-	I	NA	10727751	10728795	0.3536	444	NA	NA	NA	0.01506	0.4954	0.6052
WBGene00013416	Y64G10A.7a; Y64G10A.7b; Y64G10A.7c; Y64G10A.7d; Y64G10A.7e	Y64G10A.7	+	IV	NA	14291971	14319575	0.443	5178	NA	GO:0005515; GO:0005509	NA	0.01523	0.4988	0.639
WBGene00007317	C05A9.2	C05A9.2	-	X	NA	10842682	10844674	0.3763	792	NA	NA	GO:0016021	0.01541	0.5008	0.5573
WBGene00018743	F53B3.5	F53B3.5	-	X	NA	2872767	2879619	0.4015	1549	NA	NA	GO:0016021	0.01544	0.5008	0.5012
WBGene00019514	K08B4.2	K08B4.2	-	IV	NA	6075287	6076157	0.3993	536	GO:0007219; GO:0006509	GO:0008270; GO:0004222	NA	0.01551	0.5018	1.11
WBGene00020160	T02C5.3a; T02C5.3b	igcm-3	-	X	ImmunoGlobulin-like Cell adhesion Molecule family [Source:RefSeq peptide;Acc:NP_508479]	2698512	2705866	0.4609	2206	NA	GO:0005515	GO:0016021	0.01561	0.503	0.4899
WBGene00017659	F21C10.10.1; F21C10.10.2	F21C10.10	+	V	NA	9096007	9097224	0.3936	910	NA	NA	GO:0005739	0.01585	0.5063	0.3761
WBGene00009939	F52F12.6a; F52F12.6b	ztf-11	-	I	Zinc finger putative Transcription Factor family [Source:RefSeq peptide;Acc:NP_001251245]	9902943	9910545	0.4296	2310	GO:0006355	GO:0008270; GO:0003700	GO:0005634	0.01621	0.5109	0.4661
WBGene00008496	F01D5.6	F01D5.6	+	II	NA	14006511	14008576	0.4579	1365	NA	NA	GO:0005892	0.01626	0.5109	0.731
WBGene00007900	C33D9.6a; C33D9.6b	C33D9.6	-	IV	NA	8773977	8778145	0.3485	2012	NA	NA	NA	0.01639	0.5113	0.4753
WBGene00013083	Y51A2D.18	Y51A2D.18	-	V	NA	18481014	18487256	0.4023	1991	GO:0055085; GO:0015695	GO:0005215; GO:0022857; GO:0005275; GO:0015226	GO:0016021; GO:0005887	0.01654	0.5151	0.5361
WBGene00011508	T05H10.3	T05H10.3	-	II	NA	8049049	8050563	0.4205	623	NA	NA	NA	0.01684	0.5207	0.6031
WBGene00019792	M116.5	M116.5	-	IV	NA	8414293	8421063	0.4254	3418	GO:0007050	GO:0005515; GO:0008017	NA	0.01759	0.5331	0.4679
WBGene00000039	C42D8.5a; C42D8.5b	acn-1	-	X	Inactive angiotensin-converting enzyme-related protein [Source:UniProtKB/Swiss-Prot;Acc:Q18581]	5092281	5097067	0.4246	2421	GO:0006508	GO:0008237; GO:0008241	GO:0016020	0.01801	0.5415	0.503
WBGene00017133	EEED8.2	EEED8.2	+	II	NA	5416714	5418447	0.3733	1010	GO:0006810	GO:0005215; GO:0008289	NA	0.01813	0.5426	0.7967
WBGene00000414	ZK1236.2	cec-1	+	III	Chromo domain-containing protein cec-1 [Source:UniProtKB/Swiss-Prot;Acc:P34618]	8426340	8428582	0.3977	1232	NA	GO:0003677	GO:0005634; GO:0005694	0.0184	0.5459	0.4098
WBGene00001570	F58A4.11	gei-13	-	III	Gex-3-interacting protein 13 [Source:UniProtKB/Swiss-Prot;Acc:P34478]	9632188	9637116	0.4014	2763	NA	GO:0046872; GO:0003677	NA	0.01847	0.5459	0.6681
WBGene00009221	F28F8.2	acs-2	+	V	fatty Acid CoA Synthetase family [Source:RefSeq peptide;Acc:NP_506869]	15567394	15569889	0.4776	2075	GO:0006631; GO:0008152	GO:0003824	GO:0005739	0.01848	0.5459	0.3936
WBGene00044509	K07H8.12	K07H8.12	-	IV	NA	8275801	8276711	0.3591	337	NA	NA	NA	0.01932	0.5602	1.096
WBGene00000170	C01G6.1a.1; C01G6.1a.2; C01G6.1a.3; C01G6.1b.1; C01G6.1b.2; C01G6.1b.3	aqp-2	-	II	AQuaPorin or aquaglyceroporin related [Source:RefSeq peptide;Acc:NP_495972]	9258913	9261994	0.4704	1182	GO:0006810; GO:0034220; GO:0006833; GO:0009992; GO:0071918	GO:0005215; GO:0015250; GO:0015204; GO:0015254	GO:0016020; GO:0005887; GO:0016021	0.01932	0.5602	0.4602
WBGene00011103	R07E3.2	R07E3.2	+	X	NA	10336441	10337205	0.503	666	NA	NA	NA	0.01971	0.5677	1.793
WBGene00044383	T05A7.11	T05A7.11	-	II	NA	4659285	4665445	0.3569	3603	GO:0006486	GO:0008417	GO:0016020	0.0202	0.5808	1.11
WBGene00020626	T20F5.4	T20F5.4	-	I	NA	3912637	3915458	0.4359	1450	NA	NA	NA	0.02086	0.5911	0.8201
WBGene00000636	F22D6.10	col-60	+	I	COLlagen [Source:RefSeq peptide;Acc:NP_492013]	7105319	7106924	0.454	1108	NA	GO:0042302	GO:0016021; GO:0005581	0.02159	0.6049	0.8993
WBGene00020554	T19A5.3a; T19A5.3b	T19A5.3	-	V	NA	8939591	8944063	0.4422	2134	NA	NA	NA	0.02217	0.6145	0.6022
WBGene00008654	F10F2.2	F10F2.2	-	III	Probable phosphoribosylformylglycinamidine synthase [Source:UniProtKB/Swiss-Prot;Acc:Q19311]	4618874	4643305	0.4241	4046	GO:0006541; GO:0006164; GO:0006189; GO:0009156	GO:0005524; GO:0046872; GO:0004642	GO:0005737	0.02252	0.6215	0.3784
WBGene00022727	ZK381.5a; ZK381.5b	prkl-1	-	IV	Drosophila PRicKLe homolog [Source:RefSeq peptide;Acc:NP_741435]	6978775	6986935	0.3984	1744	NA	GO:0008270	NA	0.02259	0.622	0.637
WBGene00003771	T19C4.7	nlp-33	+	V	Neuropeptide-like protein 33 [Source:UniProtKB/Swiss-Prot;Acc:Q95ZN4]	11147344	11147810	0.4347	352	GO:0050832; GO:0007218; GO:0031640	NA	GO:0005576	0.0231	0.6313	0.4892
WBGene00000301	T13F2.8a; T13F2.8b	cav-1	+	IV	Caveolin-1 [Source:UniProtKB/Swiss-Prot;Acc:Q94051]	9772510	9773474	0.438	834	GO:0007126; GO:0046662; GO:0007265; GO:0070836	GO:0032947	GO:0048471; GO:0000139; GO:0045121; GO:0060473; GO:0030133; GO:0005938; GO:0005887; GO:0009898; GO:0005901	0.02324	0.6341	0.3043
WBGene00022523	ZC132.4	ZC132.4	-	V	NA	4301293	4304394	0.4259	2496	NA	NA	NA	0.02347	0.6346	1.09
WBGene00013484	Y69H2.9	Y69H2.9	+	V	NA	18701556	18706098	0.4113	1624	NA	NA	GO:0016021	0.02348	0.6346	0.6119
WBGene00007750	C26G2.1	syg-2	+	X	Synaptogenesis protein syg-2 [Source:UniProtKB/Swiss-Prot;Acc:Q9U3P2]	14654972	14662841	0.4298	4097	GO:0007155; GO:0035418; GO:0050808; GO:0007416; GO:0007267; GO:0008039; GO:0048668	GO:0005515; GO:0050839; GO:0042803	GO:0030054; GO:0045202; GO:0005887	0.02351	0.6346	0.6259
WBGene00006374	T01B11.3	syx-4	+	IV	Putative syntaxin-4 [Source:UniProtKB/Swiss-Prot;Acc:P91409]	8457278	8458872	0.4973	929	GO:0006886; GO:0016192; GO:0016081; GO:0032467; GO:0060471; GO:0048278; GO:0006906	GO:0005515; GO:0000149; GO:0005484	GO:0048471; GO:0016020; GO:0098793; GO:0060473; GO:0031201; GO:0005887; GO:0032154	0.0239	0.6418	0.4058
WBGene00017571	F18E9.5a; F18E9.5b	jmjd-3.1	+	X	JuMonJi (transcription factor) Domain protein [Source:RefSeq peptide;Acc:NP_509452]	8571049	8575442	0.4114	3620	GO:0071557; GO:0060290	GO:0071558	GO:0005634	0.02429	0.6486	0.5149
WBGene00189995	C06E7.88	C06E7.88	-	IV	NA	5865858	5867372	0.3798	724	NA	NA	NA	0.0244	0.6502	1.161
WBGene00008779	F14B4.1	F14B4.1	-	I	NA	9265951	9270919	0.4031	2312	NA	GO:0005515; GO:0005509	GO:0016021	0.02516	0.6592	0.5891
WBGene00010059	F54E4.3	F54E4.3	-	X	NA	14632092	14636421	0.3591	1473	NA	NA	NA	0.02523	0.6597	0.5995
WBGene00002247	W03F8.5a; W03F8.5b	lam-1	+	IV	LAMinin related. See also lmb- [Source:RefSeq peptide;Acc:NP_500734]	5173280	5183708	0.4392	3073	GO:0040017; GO:0060465	GO:0005515	GO:0005604	0.02545	0.6633	0.4201
WBGene00013289	Y57G11A.1a; Y57G11A.1b; Y57G11A.1c; Y57G11A.1d; Y57G11A.1e; Y57G11A.1f	tag-273	-	IV	NA	14487086	14505166	0.4271	2250	NA	GO:0008270	NA	0.02554	0.6633	0.457
WBGene00016913	C54D1.5.1; C54D1.5.2	lam-2	-	X	Laminin-like protein lam-2 [Source:UniProtKB/Swiss-Prot;Acc:Q18823]	7143918	7151235	0.4255	5652	GO:0040017; GO:0048731; GO:0070831	GO:0005515	GO:0005604	0.02556	0.6633	0.4349
WBGene00013135	Y53C10A.4	rga-2	+	I	Rho GTPase Activating protein [Source:RefSeq peptide;Acc:NP_493035]	11979440	11985655	0.4455	2979	GO:0007165	GO:0005096	NA	0.02567	0.6635	0.6254
WBGene00019285	K01A2.11a; K01A2.11b; K01A2.11c; K01A2.11d	cbn-1	-	II	Calcium BiNding protein homolog [Source:RefSeq peptide;Acc:NP_493711]	328564	332513	0.4308	1906	GO:0007165	GO:0005509	GO:0005578	0.02571	0.6635	0.7412
WBGene00004174	ZK1067.7	abu-14	-	II	Activated in Blocked Unfolded protein response [Source:RefSeq peptide;Acc:NP_495966]	9225178	9227233	0.4784	1432	GO:0060465	NA	NA	0.0259	0.666	0.6153
WBGene00018041	F35D2.3	F35D2.3	+	II	NA	7570605	7572440	0.4051	1175	NA	GO:0005515	GO:0016021	0.02603	0.6667	0.5132
WBGene00021627	Y47D7A.15	Y47D7A.15	-	V	NA	4431686	4433187	0.5677	1455	NA	NA	NA	0.02617	0.667	0.9755
WBGene00007351	C05G5.5a; C05G5.5b; C05G5.5c	C05G5.5	-	X	Metalloprotease TIKI homolog [Source:UniProtKB/Swiss-Prot;Acc:Q17678]	14756075	14760963	0.3814	975	NA	GO:0008237; GO:0046872	GO:0016021	0.02661	0.6717	1.092
WBGene00018069	F35H10.3	F35H10.3	+	IV	NA	8325967	8326970	0.3455	576	NA	NA	NA	0.02674	0.6722	1.133
WBGene00044024	C35A5.11a; C35A5.11b	C35A5.11	-	V	NA	10502116	10503045	0.3342	366	NA	NA	NA	0.02677	0.6722	0.8531
WBGene00019148	H03E18.1	H03E18.1	+	X	NA	8507876	8514140	0.4103	3722	GO:0002064; GO:0042335; GO:0022404	NA	NA	0.0272	0.6781	0.5594
WBGene00019510	K07H8.10	K07H8.10	-	IV	NA	8286586	8289529	0.4649	2693	NA	GO:0003676; GO:0000166	NA	0.02775	0.6881	0.3587
WBGene00006948	F52E4.6	wrt-2	-	X	WaRThog (hedgehog-like family) [Source:RefSeq peptide;Acc:NP_508529]	3092395	3094372	0.4583	1560	NA	NA	NA	0.02797	0.6885	0.7512
WBGene00003844	K11C4.4	odc-1	-	V	Ornithine decarboxylase [Source:UniProtKB/Swiss-Prot;Acc:P41931]	6898541	6900223	0.4598	1579	GO:0006596; GO:0033387	GO:0003824; GO:0004586	GO:0005737	0.02823	0.6912	0.4067
WBGene00007691	C23H4.2	C23H4.2	+	X	Carboxylic ester hydrolase [Source:RefSeq peptide;Acc:NP_510037]	12219710	12222731	0.3767	1792	NA	GO:0052689	GO:0016021; GO:0005615	0.02851	0.6945	0.8831
WBGene00018304	F41G3.12	agr-1	-	II	AGRin (synaptic protein) homolog [Source:RefSeq peptide;Acc:NP_001022152]	6760683	6775176	0.3894	4795	GO:0007213; GO:0043113	GO:0005515; GO:0043236; GO:0002162	GO:0005886; GO:0005605	0.0287	0.6945	0.7294
WBGene00010354	H02I12.8	cyp-31A2	+	IV	CYtochrome P450 family [Source:RefSeq peptide;Acc:NP_502152]	11403961	11406058	0.4149	1598	GO:0048598; GO:0040038; GO:0055114; GO:0030703; GO:0008356; GO:0008610	GO:0020037; GO:0016705; GO:0004497; GO:0005506	NA	0.02871	0.6945	0.3238
WBGene00010221	F57G12.1	F57G12.1	-	X	NA	12169113	12171681	0.3919	2110	NA	NA	NA	0.02889	0.6953	0.4676
WBGene00009089	F23D12.5	jmjd-3.2	+	X	JuMonJi (transcription factor) Domain protein [Source:RefSeq peptide;Acc:NP_510405]	14448224	14453562	0.3998	2784	NA	NA	NA	0.02891	0.6953	0.6002
WBGene00018215	F39H12.4	igcm-1	-	X	ImmunoGlobulin-like Cell adhesion Molecule family [Source:RefSeq peptide;Acc:NP_508166]	845730	851507	0.4275	3401	NA	GO:0005515	GO:0016021	0.02897	0.6953	0.5512
WBGene00015311	C01G5.9	C01G5.9	+	IV	NA	6519975	6522303	0.3646	1366	NA	NA	NA	0.0291	0.6953	1.011
WBGene00018418	F44E2.4	F44E2.4	-	III	NA	8832467	8838424	0.4066	4225	NA	GO:0005515	GO:0016021	0.02944	0.6988	0.665
WBGene00001694	F41E6.2	grd-5	+	V	GRounDhog (hedgehog-like family) [Source:RefSeq peptide;Acc:NP_505223]	8619032	8619869	0.4417	523	GO:0009792; GO:0007154	GO:0005102	GO:0005576	0.02955	0.7001	0.4175
WBGene00007991	C37A5.7.1; C37A5.7.2	C37A5.7	+	I	NA	14163447	14168309	0.4087	1502	NA	NA	NA	0.03006	0.7066	0.4324
WBGene00013145	Y53C12B.6	cutl-2	-	II	CUTiclin-Like [Source:RefSeq peptide;Acc:NP_496097]	9721764	9724526	0.4011	1224	NA	NA	NA	0.0308	0.7164	0.81
WBGene00020379	T09B4.5a; T09B4.5b	T09B4.5	+	I	NA	6154075	6157400	0.4285	1248	NA	NA	GO:0016021	0.03111	0.719	0.4369
WBGene00018742	F53B3.3	F53B3.3	-	X	NA	2865909	2871060	0.4371	2233	NA	GO:0005488	NA	0.03207	0.726	1.135
WBGene00007139	B0285.7	mnp-1	+	III	Matrix non-peptidase homolog 1 [Source:UniProtKB/Swiss-Prot;Acc:P46557]	4356539	4364966	0.4176	2864	GO:0006508; GO:0043171	GO:0008270; GO:0008237; GO:0070006; GO:0042277	GO:0005737; GO:0005886	0.03213	0.726	0.4285
WBGene00009361	F33E2.5.1; F33E2.5.2	F33E2.5	-	I	NA	12591120	12597442	0.4615	1059	NA	NA	NA	0.03216	0.726	0.4055
WBGene00001072	T14B4.7a; T14B4.7b.1; T14B4.7b.2	dpy-10	-	II	Cuticle collagen dpy-10 [Source:UniProtKB/Swiss-Prot;Acc:P35800]	6710150	6712932	0.4511	1639	GO:0040011; GO:0040032; GO:0040002	GO:0042302; GO:0042329	GO:0005576; GO:0005581	0.03227	0.726	0.4346
WBGene00015356	C02F12.7	tag-278	-	X	Putative protein tag-278 [Source:UniProtKB/Swiss-Prot;Acc:Q11102]	3684224	3689207	0.411	3696	NA	NA	NA	0.03238	0.726	0.6166
WBGene00012554	Y37D8A.16	Y37D8A.16	-	III	NA	12915165	12918675	0.3895	629	NA	NA	GO:0016021	0.03238	0.726	0.4043
WBGene00003522	K06A4.1	nas-3	+	V	Zinc metalloproteinase nas-3 [Source:UniProtKB/Swiss-Prot;Acc:Q21252]	9478164	9479604	0.4029	1122	GO:0006508	GO:0008270; GO:0008237; GO:0004222	GO:0005576	0.03261	0.7291	0.5315
WBGene00003694	R11E3.5a; R11E3.5b; R11E3.5c; R11E3.5d	nhr-104	-	IV	Nuclear Hormone Receptor family [Source:RefSeq peptide;Acc:NP_001293849]	4784233	4788514	0.371	1236	GO:0006351; GO:0043401; GO:0006355	GO:0008270; GO:0003700; GO:0043565	GO:0005634	0.03274	0.731	0.4516
WBGene00009257	F29G6.1	F29G6.1	+	X	NA	11502462	11509430	0.4015	3641	NA	GO:0005515	NA	0.03373	0.7445	1.126
WBGene00017078	D2096.11	D2096.11	-	IV	NA	8389147	8392863	0.4359	2184	GO:0007050	GO:0005515; GO:0008017	NA	0.0341	0.7448	0.6419
WBGene00015569	C07D10.5.1; C07D10.5.2	C07D10.5	+	II	NA	7381438	7383490	0.353	1386	NA	NA	NA	0.03432	0.7481	0.4188
WBGene00015177	B0416.1	tmc-2	+	X	Transmembrane channel-like protein 2 [Source:UniProtKB/Swiss-Prot;Acc:Q11069]	9303724	9310483	0.4053	3881	GO:0006811	NA	GO:0016021	0.03437	0.7481	0.6698
WBGene00000448	K12H4.1	pros-1	+	III	Homeobox protein prospero homolog 1 [Source:UniProtKB/Swiss-Prot;Acc:P34522]	8067289	8071422	0.4016	2231	GO:0006351; GO:0000122; GO:0045944; GO:0006357; GO:0030182; GO:0055007	GO:0003677; GO:0000981; GO:0001078	GO:0005634	0.03447	0.7491	0.688
WBGene00010039	F54C8.6a; F54C8.6b; F54C8.6c; F54C8.6d	F54C8.6	-	III	NA	9444409	9449931	0.3955	835	NA	NA	GO:0016021	0.03538	0.7558	0.7443
WBGene00006930	K07H8.6a; K07H8.6b; K07H8.6c	vit-6	+	IV	Vitellogenin-6 [Source:UniProtKB/Swiss-Prot;Acc:P18948]	8261145	8266463	0.4864	3626	GO:0006869	GO:0005319; GO:0045735	GO:0005576	0.03552	0.7567	0.5119
WBGene00018242	F40G9.6	F40G9.6	+	III	NA	179542	180347	0.3333	678	NA	NA	GO:0016021	0.03594	0.7602	0.9817
WBGene00003170	W02D3.3	mec-6	+	I	Mechanosensory abnormality protein 6 [Source:UniProtKB/Swiss-Prot;Acc:O01811]	6724917	6728330	0.356	1503	GO:0007638; GO:0009612; GO:0006813	GO:0016788; GO:0005272; GO:0004064	GO:0016021; GO:0005886	0.03603	0.7602	0.8813
WBGene00011328	T01D3.3a; T01D3.3b.1; T01D3.3b.2	T01D3.3	+	V	NA	13704929	13711090	0.4324	3033	GO:0055114; GO:0006801	GO:0046872; GO:0030414	GO:0005576	0.03674	0.7684	0.6604
WBGene00011977	T24B8.3a.1; T24B8.3a.2; T24B8.3b.1; T24B8.3b.2; T24B8.3c.1; T24B8.3c.2; T24B8.3c.3; T24B8.3c.4; T24B8.3c.5; T24B8.3c.6; T24B8.3c.7	T24B8.3	-	II	NA	9059384	9061138	0.4059	717	NA	NA	NA	0.03697	0.7719	0.3781
WBGene00019968	R08F11.4	R08F11.4	-	V	NA	3803857	3805527	0.4264	1210	GO:0032259	GO:0008757	GO:0005737	0.0374	0.775	0.51
WBGene00001761	T26C5.1	gst-13	+	II	Glutathione S-Transferase [Source:RefSeq peptide;Acc:NP_495967]	9231497	9232341	0.3758	737	GO:0045087	GO:0005515; GO:0016740	NA	0.03871	0.788	0.3826
WBGene00016700	C46A5.4	C46A5.4	-	IV	NA	7748157	7757358	0.3804	4693	GO:0006979; GO:0055114	GO:0020037; GO:0004601	NA	0.03877	0.7882	0.8166
WBGene00008564	F08A8.1a.1; F08A8.1a.2; F08A8.1b.1; F08A8.1b.2; F08A8.1b.3; F08A8.1c.1; F08A8.1c.2	acox-1	+	I	Acyl-coenzyme A oxidase [Source:RefSeq peptide;Acc:NP_001021089]	12938555	12942219	0.4434	2070	GO:0006635; GO:0055114; GO:0006631; GO:1904070; GO:0008152; GO:0055088; GO:0033539	GO:0016627; GO:0050660; GO:0003995; GO:0003997; GO:0009055; GO:0000062; GO:0052890	GO:0005777; GO:0005782	0.03982	0.7997	0.3863
WBGene00015868	C16H3.3a; C16H3.3b	C16H3.3	-	X	NA	17601609	17610048	0.4143	2576	NA	NA	NA	0.03998	0.7997	0.5147
WBGene00022396	Y97E10AR.1.1; Y97E10AR.1.2	Y97E10AR.1	+	V	NA	8001451	8004690	0.3805	2440	NA	GO:0005515	NA	0.04007	0.7997	0.6079
WBGene00022349	Y82E9BR.17a; Y82E9BR.17b.1; Y82E9BR.17b.2	Y82E9BR.17	-	III	NA	1447529	1455770	0.3614	953	NA	NA	NA	0.04008	0.7997	0.4534
WBGene00020921	W01C8.5a; W01C8.5b	W01C8.5	-	X	Uncharacterized protein; XG314 [Source:UniProtKB/TrEMBL;Acc:G5EBU2]	5694475	5697308	0.4036	1669	NA	NA	NA	0.04012	0.7997	0.3541
WBGene00000478	F27E11.3	cfz-2	-	V	Caenorhabditis FriZzled homolog [Source:RefSeq peptide;Acc:NP_503965]	3441501	3444877	0.4408	2078	GO:0007275; GO:0060070; GO:0016055; GO:0007166; GO:0035567	GO:0005515; GO:0004930; GO:0004888; GO:0042813; GO:0017147	GO:0016021; GO:0016020	0.0402	0.7997	0.4791
WBGene00016920	C54E4.5	C54E4.5	-	IV	NA	2146671	2149299	0.4417	883	GO:0055114; GO:0019310	GO:0005506; GO:0050113	GO:0005737	0.04021	0.7997	0.4961
WBGene00077728	T23G11.11	T23G11.11	+	I	NA	7701152	7701389	0.3908	238	NA	NA	NA	0.04061	0.8021	0.5377
WBGene00017236	F08B4.4	F08B4.4	-	IV	NA	8678695	8679306	0.3341	434	NA	NA	GO:0016021	0.04092	0.8047	1.927
WBGene00006874	K12F2.2a; K12F2.2b; K12F2.2c.1; K12F2.2c.2	vab-8	+	V	Kinesin-like protein vab-8 [Source:UniProtKB/Swiss-Prot;Acc:Q21441]	12213327	12225920	0.4028	2520	GO:0016477; GO:0007018; GO:0040011; GO:0030334; GO:0040025; GO:0001764; GO:0018991; GO:0007059; GO:0007411; GO:0008078; GO:0090307	GO:0005524; GO:0003777; GO:0008017; GO:0008574	GO:0005737; GO:0005874; GO:0005871	0.04286	0.8322	0.3961
WBGene00006844	D1081.2	unc-120	+	I	NA	8460225	8463014	0.3997	1206	GO:0006351; GO:0006355	GO:0003677; GO:0046983	GO:0005634	0.04294	0.8324	0.4714
WBGene00017834	F26F12.3a; F26F12.3b; F26F12.3c	F26F12.3	-	V	NA	5838972	5845719	0.4263	3344	NA	NA	NA	0.04317	0.8337	0.3984
WBGene00000853	M142.2.1; M142.2.2	cut-6	+	III	CUTiclin [Source:RefSeq peptide;Acc:NP_499400]	10911460	10916665	0.4409	1847	NA	NA	GO:0016021; GO:0060111	0.04415	0.8416	0.8447
WBGene00185075	C03C10.9	C03C10.9	-	III	NA	4089803	4089937	0.4148	135	NA	NA	NA	0.04468	0.848	1.141
WBGene00006538	B0272.1	tbb-4	-	X	Tubulin beta-4 chain [Source:UniProtKB/Swiss-Prot;Acc:P41937]	9434452	9436893	0.4361	1564	GO:0007017	GO:0003924; GO:0005525; GO:0005200	GO:0005737; GO:0005874; GO:0005879	0.04522	0.8514	0.5659
WBGene00021213	Y18H1A.9	Y18H1A.9	-	I	NA	748228	757010	0.4469	1808	GO:0006508	GO:0008270; GO:0004181; GO:0004180	GO:0005615	0.04552	0.8514	0.6775
WBGene00016138	C26E6.2	flh-2	+	III	FLYWCH zinc finger transcription factor homolog [Source:RefSeq peptide;Acc:NP_498049]	4952124	4955123	0.4023	1914	GO:0002119; GO:0045892	GO:0043565	GO:0005634	0.04556	0.8514	0.3241
WBGene00017154	F01E11.1	ugt-57	+	X	UDP-GlucuronosylTransferase [Source:RefSeq peptide;Acc:NP_509182]	6991757	6994159	0.3939	1914	GO:0008152	GO:0016758; GO:0008194	GO:0016021; GO:0043231	0.04596	0.8543	0.7301
WBGene00004949	K08A8.2a.1; K08A8.2a.2; K08A8.2b.1; K08A8.2b.2; K08A8.2b.3	sox-2	-	X	SOX (mammalian SRY box) family [Source:RefSeq peptide;Acc:NP_741836]	7458293	7463736	0.3875	1669	GO:0048665	GO:0000977	NA	0.04637	0.8573	0.4398
WBGene00013082	Y51A2D.15a; Y51A2D.15b; Y51A2D.15c	grdn-1	+	V	GiRDiN (mammalian actin-binding protein) homolog [Source:RefSeq peptide;Acc:NP_001256817]	18592757	18613944	0.4552	3832	NA	NA	NA	0.04678	0.8591	0.4127
WBGene00000928	M03A1.7.1; M03A1.7.2	dao-2	+	II	Dauer or Aging adult Overexpression [Source:RefSeq peptide;Acc:NP_872073]	4562853	4563546	0.4233	556	NA	NA	NA	0.04707	0.8607	0.4221
WBGene00012245	W04D2.6a; W04D2.6b; W04D2.6c	W04D2.6	+	V	NA	12498255	12503744	0.4066	2167	GO:0006397; GO:0000381	GO:0003676; GO:0000166; GO:0003729	GO:0005681	0.04711	0.8607	0.3454
WBGene00000002	F27C8.1	aat-1	-	IV	Amino Acid Transporter [Source:RefSeq peptide;Acc:NP_501707]	9598977	9601695	0.3768	1940	GO:1902475; GO:0003333	GO:0015171; GO:0015297	GO:0005886; GO:0016020; GO:0005887; GO:1990184	0.04724	0.862	0.4401
WBGene00001006	C25F6.2a; C25F6.2b.1; C25F6.2b.2	dlg-1	+	X	Drosophila Discs LarGe homolog [Source:RefSeq peptide;Acc:NP_001024431]	5479700	5484936	0.4405	2375	GO:0009792; GO:0007268; GO:0045197; GO:0007399; GO:0043113; GO:0045186; GO:0097120	GO:0005515; GO:0035255; GO:0004385	GO:0016323; GO:0045211; GO:0043296; GO:0014069; GO:0005912	0.04797	0.8711	0.4331
WBGene00021002	W03F9.4a; W03F9.4b	W03F9.4	-	V	NA	147526	152104	0.4247	2754	NA	GO:0016746	GO:0016021	0.04803	0.8711	0.6278
WBGene00015286	C01B12.3	best-3	+	II	BESTrophin (chloride channel) homolog [Source:RefSeq peptide;Acc:NP_493632]	12985	16001	0.3913	1983	GO:1902476	NA	GO:0034707; GO:0005887	0.04808	0.8711	0.6234
WBGene00013852	ZC101.3	hhat-1	+	II	Homolog of Hedgehog AcylTransferase [Source:RefSeq peptide;Acc:NP_001022489]	14678468	14681152	0.4299	1684	NA	GO:0016746	GO:0016021	0.04854	0.8712	0.5822
WBGene00045269	F46G11.6	F46G11.6	+	X	NA	5786499	5787355	0.3817	655	NA	NA	NA	0.04855	0.8712	1.387
WBGene00007358	C06A12.5	lact-6	-	IV	beta-LACTamase domain containing [Source:RefSeq peptide;Acc:NP_503109]	17429756	17431968	0.3719	1928	NA	NA	NA	0.04856	0.8712	1.468
WBGene00013962	ZK287.1a.1; ZK287.1a.2; ZK287.1b	ZK287.1	+	V	NA	9666700	9670210	0.4119	1841	NA	GO:0008270; GO:0016814	NA	0.04945	0.88	0.5113
WBGene00001500	C54F6.14	ftn-1	-	V	Ferritin [Source:RefSeq peptide;Acc:NP_504944]	7545974	7548012	0.4049	657	GO:0006879; GO:0006826	GO:0042802; GO:0008199; GO:0004322	GO:0005623	0.04952	0.88	0.6444
WBGene00008720	F12F6.1	F12F6.1	+	IV	NA	11585224	11588321	0.4326	2841	NA	NA	NA	0.04956	0.88	0.4096
WBGene00009851	F48F7.6	F48F7.6	+	X	NA	13977829	13979029	0.3938	970	NA	NA	NA	0.04982	0.8834	0.338
