# Supplementary material for: Grainyhead 1 acts as a drug-inducible conserved transcriptional regulator linked to insulin signaling and lifespan
Source: Nat Commun. 2022 Jan 10;13:107. doi: 10.1038/s41467-021-27732-4 (PMC8748497; doi:10.1038/s41467-021-27732-4)
Supplement: Supplementary file 6 — Suppl. Data 3 [file 41467_2021_27732_MOESM6_ESM.xlsx]

## Sheet: Supplementary Data 3
Supplementary Data 3. GRH-1 DNA-binding sites analysis.
FIMO - MEME Suite														BiocManager::TFBSTools
Motif ID	Sequence Name	Gene Name	Chromosome	Location	Start	Stop	Strand	Score	P-Value	Q-Value	Matched Sequence	Freq		Sequence Name	Gene Name	Gene Strand	TFBs Strand	Start	Stop	Width	Motif
WCHGGTTT	WBGene00000039	acn-1	chrX	5096067-5099567	756	763	+	11.5904	5.04e-05	0.608	TCTGGTTT	2		WBGene00000039	acn-1	-	+	244	237	7	TF=Grh-1;class=Unknown;sequence=TCTGGTTT
WCHGGTTT	WBGene00000039	acn-1	chrX	5096067-5099567	921	928	+	10.8855	9.77e-05	0.73	TCCGGTTT	2		WBGene00000301	cav-1	+	-	-1046	-1039	7	TF=Grh-1;class=Unknown;sequence=TCTGGTTT
WCHGGTTT	WBGene00000218	asp-5	chrV	8269835-8273335	1083	1090	+	10.8976	8.3e-05	0.729	ACTGGTTC	1		WBGene00000414	cec-1	+	+	-929	-922	7	TF=Grh-1;class=Unknown;sequence=TCTGGTTT
WCHGGTTT	WBGene00000301	cav-1	chrIV	9769837-9773337	1454	1461	-	11.5904	5.04e-05	0.608	TCTGGTTT	2		WBGene00000478	cfz-2	-	-	-431	-438	7	TF=Grh-1;class=Unknown;sequence=ACTGGTTT
WCHGGTTT	WBGene00000301	cav-1	chrIV	9769837-9773337	2822	2829	+	10.8976	8.3e-05	0.729	ACTGGTTC	2		WBGene00000694	col-120	-	-	-250	-257	7	TF=Grh-1;class=Unknown;sequence=ACTGGTTT
WCHGGTTT	WBGene00000414	cec-1	chrIII	8422877-8426377	1571	1578	+	11.5904	5.04e-05	0.608	TCTGGTTT	1		WBGene00000695	col-121	-	+	-2042	-2049	7	TF=Grh-1;class=Unknown;sequence=TCTGGTTT
WCHGGTTT	WBGene00000478	cfz-2	chrV	3443877-3447377	1431	1438	-	12.7831	1.79e-05	0.506	ACTGGTTT	1		WBGene00000738	col-165	+	-	307	314	7	TF=Grh-1;class=Unknown;sequence=ACAGGTTT
WCHGGTTT	WBGene00000690	col-116	chrIV	8354266-8357766	915	922	-	10.8855	9.77e-05	0.73	TCCGGTTT	3		WBGene00000853	cut-6	+	-	-280	-273	7	TF=Grh-1;class=Unknown;sequence=ACTGGTTT
WCHGGTTT	WBGene00000690	col-116	chrIV	8354266-8357766	1043	1050	+	10.8976	8.3e-05	0.729	ACTGGTTC	3		WBGene00000853	cut-6	+	+	255	262	7	TF=Grh-1;class=Unknown;sequence=TCTGGTTT
WCHGGTTT	WBGene00000690	col-116	chrIV	8354266-8357766	1291	1298	-	10.8976	8.3e-05	0.729	ACTGGTTC	3		WBGene00000923	daf-31	+	+	-1471	-1464	7	TF=Grh-1;class=Unknown;sequence=ACTGGTTT
WCHGGTTT	WBGene00000694	col-120	chrIV	9260743-9264243	1250	1257	-	12.7831	1.79e-05	0.506	ACTGGTTT	1		WBGene00001075	dpy-14	+	+	573	580	7	TF=Grh-1;class=Unknown;sequence=ACTGGTTT
WCHGGTTT	WBGene00000695	col-121	chrIV	9395218-9398718	3042	3049	+	11.5904	5.04e-05	0.608	TCTGGTTT	1		WBGene00001119	dyf-3	-	-	-585	-592	7	TF=Grh-1;class=Unknown;sequence=ACAGGTTT
WCHGGTTT	WBGene00000738	col-165	chrX	4351118-4354618	1850	1857	-	10.8976	8.3e-05	0.729	ACTGGTTC	2		WBGene00001119	dyf-3	-	-	-343	-350	7	TF=Grh-1;class=Unknown;sequence=ACTGGTTT
WCHGGTTT	WBGene00000738	col-165	chrX	4351118-4354618	2807	2814	-	11.0602	6.83e-05	0.69	ACAGGTTT	2		WBGene00001210	egl-46	-	+	-1277	-1284	7	TF=Grh-1;class=Unknown;sequence=ACAGGTTT
WCHGGTTT	WBGene00000853	cut-6	chrIII	10908960-10912460	2220	2227	-	12.7831	1.79e-05	0.506	ACTGGTTT	2		WBGene00001475	fmi-1	+	-	487	494	7	TF=Grh-1;class=Unknown;sequence=TCTGGTTT
WCHGGTTT	WBGene00000853	cut-6	chrIII	10908960-10912460	2755	2762	+	11.5904	5.04e-05	0.608	TCTGGTTT	2		WBGene00001500	ftn-1	-	+	-1260	-1267	7	TF=Grh-1;class=Unknown;sequence=TCTGGTTT
WCHGGTTT	WBGene00000923	daf-31	chrIV	8287773-8291273	1029	1036	+	12.7831	1.79e-05	0.506	ACTGGTTT	1		WBGene00001824	hbl-1	+	-	-634	-627	7	TF=Grh-1;class=Unknown;sequence=TCTGGTTT
WCHGGTTT	WBGene00000928	dao-2	chrII	4560346-4563846	2007	2014	-	10.8855	9.77e-05	0.73	TCCGGTTT	1		WBGene00001858	hil-7	+	+	-1295	-1288	7	TF=Grh-1;class=Unknown;sequence=ACAGGTTT
WCHGGTTT	WBGene00000994	ints-6	chrIV	8689599-8693099	1352	1359	-	10.8855	9.77e-05	0.73	TCCGGTTT	1		WBGene00002051	ifa-3	-	+	-2468	-2475	7	TF=Grh-1;class=Unknown;sequence=ACCGGTTT
WCHGGTTT	WBGene00001075	dpy-14	chrI	6841095-6844595	2382	2389	-	10.8855	9.77e-05	0.73	TCCGGTTT	2		WBGene00002051	ifa-3	-	-	-641	-648	7	TF=Grh-1;class=Unknown;sequence=ACTGGTTT
WCHGGTTT	WBGene00001075	dpy-14	chrI	6841095-6844595	3073	3080	+	12.7831	1.79e-05	0.506	ACTGGTTT	2		WBGene00003170	mec-6	+	+	-1013	-1006	7	TF=Grh-1;class=Unknown;sequence=ACCGGTTT
WCHGGTTT	WBGene00001119	dyf-3	chrIV	3398123-3401623	1343	1350	-	12.7831	1.79e-05	0.506	ACTGGTTT	4		WBGene00003473	mtl-1	-	+	-1715	-1722	7	TF=Grh-1;class=Unknown;sequence=ACAGGTTT
WCHGGTTT	WBGene00001119	dyf-3	chrIV	3398123-3401623	1536	1543	+	10.8855	9.77e-05	0.73	TCCGGTTT	4		WBGene00003656	nhr-66	-	-	97	90	7	TF=Grh-1;class=Unknown;sequence=ACAGGTTT
WCHGGTTT	WBGene00001119	dyf-3	chrIV	3398123-3401623	1585	1592	-	11.0602	6.83e-05	0.69	ACAGGTTT	4		WBGene00003771	nlp-33	+	-	662	669	7	TF=Grh-1;class=Unknown;sequence=ACAGGTTT
WCHGGTTT	WBGene00001119	dyf-3	chrIV	3398123-3401623	2249	2256	+	10.8855	9.77e-05	0.73	TCCGGTTT	4		WBGene00004055	pmk-1	+	+	-1308	-1301	7	TF=Grh-1;class=Unknown;sequence=TCTGGTTT
WCHGGTTT	WBGene00001210	egl-46	chrV	6680662-6684162	2277	2284	+	11.0602	6.83e-05	0.69	ACAGGTTT	1		WBGene00004055	pmk-1	+	-	821	828	7	TF=Grh-1;class=Unknown;sequence=TCTGGTTT
WCHGGTTT	WBGene00001475	fmi-1	chrV	13016534-13020034	2987	2994	-	11.5904	5.04e-05	0.608	TCTGGTTT	1		WBGene00004056	pmk-2	+	-	-2107	-2100	7	TF=Grh-1;class=Unknown;sequence=TCTGGTTT
WCHGGTTT	WBGene00001500	ftn-1	chrV	7546580-7550080	1485	1492	+	10.8855	9.77e-05	0.73	TCCGGTTT	2		WBGene00004101	hgrs-1	-	+	-2153	-2160	7	TF=Grh-1;class=Unknown;sequence=ACAGGTTT
WCHGGTTT	WBGene00001500	ftn-1	chrV	7546580-7550080	2260	2267	+	11.5904	5.04e-05	0.608	TCTGGTTT	2		WBGene00004949	sox-2	-	-	-1389	-1396	7	TF=Grh-1;class=Unknown;sequence=TCTGGTTT
WCHGGTTT	WBGene00001694	grd-5	chrV	8616532-8620032	3172	3179	+	10.8976	8.3e-05	0.729	ACTGGTTC	1		WBGene00006220	str-176	-	+	66	59	7	TF=Grh-1;class=Unknown;sequence=TCTGGTTT
WCHGGTTT	WBGene00001761	gst-13	chrII	9228918-9232418	383	390	+	10.8855	9.77e-05	0.73	TCCGGTTT	2		WBGene00006374	syx-4	+	+	-2484	-2477	7	TF=Grh-1;class=Unknown;sequence=ACTGGTTT
WCHGGTTT	WBGene00001761	gst-13	chrII	9228918-9232418	753	760	-	10.8855	9.77e-05	0.73	TCCGGTTT	2		WBGene00006561	tcl-2	+	-	-290	-283	7	TF=Grh-1;class=Unknown;sequence=ACAGGTTT
WCHGGTTT	WBGene00001824	hbl-1	chrX	5819777-5823277	1866	1873	-	11.5904	5.04e-05	0.608	TCTGGTTT	1		WBGene00006844	unc-120	+	+	-150	-143	7	TF=Grh-1;class=Unknown;sequence=ACTGGTTT
WCHGGTTT	WBGene00001828	hch-1	chrX	14698977-14702477	1845	1852	-	10.8855	9.77e-05	0.73	TCCGGTTT	1		WBGene00006853	unc-130	+	-	-812	-805	7	TF=Grh-1;class=Unknown;sequence=ACAGGTTT
WCHGGTTT	WBGene00001858	hil-7	chrIV	6643844-6647344	1205	1212	+	11.0602	6.83e-05	0.69	ACAGGTTT	1		WBGene00006914	vha-5	+	-	-1809	-1802	7	TF=Grh-1;class=Unknown;sequence=ACTGGTTT
WCHGGTTT	WBGene00002028	hst-1	chrIV	8690513-8694013	438	445	-	10.8855	9.77e-05	0.73	TCCGGTTT	1		WBGene00006914	vha-5	+	-	-1168	-1161	7	TF=Grh-1;class=Unknown;sequence=ACTGGTTT
WCHGGTTT	WBGene00002051	ifa-3	chrX	16269056-16272556	1641	1648	-	12.7831	1.79e-05	0.506	ACTGGTTT	3		WBGene00006930	vit-6	+	+	-1465	-1458	7	TF=Grh-1;class=Unknown;sequence=TCTGGTTT
WCHGGTTT	WBGene00002051	ifa-3	chrX	16269056-16272556	2121	2128	+	10.8855	9.77e-05	0.73	TCCGGTTT	3		WBGene00007139	mnp-1	+	+	-1123	-1116	7	TF=Grh-1;class=Unknown;sequence=TCTGGTTT
WCHGGTTT	WBGene00002051	ifa-3	chrX	16269056-16272556	3468	3475	+	12.0783	3.26e-05	0.608	ACCGGTTT	3		WBGene00007691	C23H4.2	+	-	-2208	-2201	7	TF=Grh-1;class=Unknown;sequence=ACTGGTTT
WCHGGTTT	WBGene00003170	mec-6	chrI	6722417-6725917	1487	1494	+	12.0783	3.26e-05	0.608	ACCGGTTT	1		WBGene00007750	syg-2	+	+	-640	-633	7	TF=Grh-1;class=Unknown;sequence=ACTGGTTT
WCHGGTTT	WBGene00003473	mtl-1	chrV	6690863-6694363	2715	2722	+	11.0602	6.83e-05	0.69	ACAGGTTT	1		WBGene00007991	C37A5.7	+	-	774	781	7	TF=Grh-1;class=Unknown;sequence=TCTGGTTT
WCHGGTTT	WBGene00003656	nhr-66	chrIV	8235602-8239102	903	910	-	11.0602	6.83e-05	0.69	ACAGGTTT	1		WBGene00008296	cdr-2	-	+	-1492	-1499	7	TF=Grh-1;class=Unknown;sequence=TCTGGTTT
WCHGGTTT	WBGene00003694	nhr-104	chrIV	4787486-4790986	1096	1103	+	10.8976	8.3e-05	0.729	ACTGGTTC	1		WBGene00008390	D1086.3	+	+	-1686	-1679	7	TF=Grh-1;class=Unknown;sequence=TCTGGTTT
WCHGGTTT	WBGene00003771	nlp-33	chrV	11144823-11148323	3162	3169	-	11.0602	6.83e-05	0.69	ACAGGTTT	1		WBGene00008390	D1086.3	+	+	-589	-582	7	TF=Grh-1;class=Unknown;sequence=ACAGGTTT
WCHGGTTT	WBGene00004055	pmk-1	chrIV	8146294-8149794	1192	1199	+	11.5904	5.04e-05	0.608	TCTGGTTT	3		WBGene00008760	F13E9.11	-	+	-510	-517	7	TF=Grh-1;class=Unknown;sequence=ACCGGTTT
WCHGGTTT	WBGene00004055	pmk-1	chrIV	8146294-8149794	1802	1809	-	10.8976	8.3e-05	0.729	ACTGGTTC	3		WBGene00009006	F21D5.1	+	+	-2370	-2363	7	TF=Grh-1;class=Unknown;sequence=TCTGGTTT
WCHGGTTT	WBGene00004055	pmk-1	chrIV	8146294-8149794	3321	3328	-	11.5904	5.04e-05	0.608	TCTGGTTT	3		WBGene00009014	F21D5.9	+	+	-1245	-1238	7	TF=Grh-1;class=Unknown;sequence=TCTGGTTT
WCHGGTTT	WBGene00004056	pmk-2	chrIV	8141000-8144500	393	400	-	11.5904	5.04e-05	0.608	TCTGGTTT	1		WBGene00009221	acs-2	+	+	-2352	-2345	7	TF=Grh-1;class=Unknown;sequence=ACAGGTTT
WCHGGTTT	WBGene00004057	pmk-3	chrIV	8136719-8140219	1869	1876	-	10.8855	9.77e-05	0.73	TCCGGTTT	1		WBGene00009221	acs-2	+	-	-2290	-2283	7	TF=Grh-1;class=Unknown;sequence=TCTGGTTT
WCHGGTTT	WBGene00004101	hgrs-1	chrIV	8205048-8208548	3153	3160	+	11.0602	6.83e-05	0.69	ACAGGTTT	1		WBGene00009221	acs-2	+	+	-2280	-2273	7	TF=Grh-1;class=Unknown;sequence=ACCGGTTT
WCHGGTTT	WBGene00004155	pqn-73	chrII	8538220-8541720	3023	3030	+	10.8976	8.3e-05	0.729	ACTGGTTC	1		WBGene00010277	F58G6.7	+	-	-1654	-1647	7	TF=Grh-1;class=Unknown;sequence=TCTGGTTT
WCHGGTTT	WBGene00004174	abu-14	chrII	9226152-9229652	1344	1351	-	10.8855	9.77e-05	0.73	TCCGGTTT	2		WBGene00010354	cyp-31A2	+	-	-2088	-2081	7	TF=Grh-1;class=Unknown;sequence=TCTGGTTT
WCHGGTTT	WBGene00004174	abu-14	chrII	9226152-9229652	3149	3156	+	10.8855	9.77e-05	0.73	TCCGGTTT	2		WBGene00010868	somi-1	-	+	-1699	-1706	7	TF=Grh-1;class=Unknown;sequence=ACCGGTTT
WCHGGTTT	WBGene00004949	sox-2	chrX	7459516-7463016	2389	2396	-	11.5904	5.04e-05	0.608	TCTGGTTT	1		WBGene00010868	somi-1	-	+	-1236	-1243	7	TF=Grh-1;class=Unknown;sequence=TCTGGTTT
WCHGGTTT	WBGene00006220	str-176	chrIV	8462816-8466316	934	941	+	11.5904	5.04e-05	0.608	TCTGGTTT	1		WBGene00010899	M28.8	+	+	-230	-223	7	TF=Grh-1;class=Unknown;sequence=ACTGGTTT
WCHGGTTT	WBGene00006374	syx-4	chrIV	8454634-8458134	16	23	+	12.7831	1.79e-05	0.506	ACTGGTTT	1		WBGene00011175	R09E10.5	-	-	-1555	-1562	7	TF=Grh-1;class=Unknown;sequence=TCTGGTTT
WCHGGTTT	WBGene00006561	tcl-2	chrIV	176508-180008	2210	2217	-	11.0602	6.83e-05	0.69	ACAGGTTT	1		WBGene00011244	R11D1.3	-	+	-1588	-1595	7	TF=Grh-1;class=Unknown;sequence=ACCGGTTT
WCHGGTTT	WBGene00006844	unc-120	chrI	8457725-8461225	2350	2357	+	12.7831	1.79e-05	0.506	ACTGGTTT	1		WBGene00011362	T02B5.1	-	-	368	361	7	TF=Grh-1;class=Unknown;sequence=TCTGGTTT
WCHGGTTT	WBGene00006853	unc-130	chrII	11279486-11282986	1412	1419	+	10.8855	9.77e-05	0.73	TCCGGTTT	2		WBGene00011383	T02E9.5	+	+	-1498	-1491	7	TF=Grh-1;class=Unknown;sequence=ACTGGTTT
WCHGGTTT	WBGene00006853	unc-130	chrII	11279486-11282986	1688	1695	-	11.0602	6.83e-05	0.69	ACAGGTTT	2		WBGene00011833	T19B10.5	+	-	-1631	-1624	7	TF=Grh-1;class=Unknown;sequence=ACCGGTTT
WCHGGTTT	WBGene00006914	vha-5	chrIV	8301468-8304968	691	698	-	12.7831	1.79e-05	0.506	ACTGGTTT	2		WBGene00011979	T24B8.5	-	-	-488	-495	7	TF=Grh-1;class=Unknown;sequence=TCTGGTTT
WCHGGTTT	WBGene00006914	vha-5	chrIV	8301468-8304968	1332	1339	-	12.7831	1.79e-05	0.506	ACTGGTTT	2		WBGene00011979	T24B8.5	-	+	120	113	7	TF=Grh-1;class=Unknown;sequence=ACAGGTTT
WCHGGTTT	WBGene00006930	vit-6	chrIV	8258626-8262126	1035	1042	+	11.5904	5.04e-05	0.608	TCTGGTTT	1		WBGene00012226	W03G11.4	-	+	-1356	-1363	7	TF=Grh-1;class=Unknown;sequence=ACTGGTTT
WCHGGTTT	WBGene00007139	mnp-1	chrIII	4354076-4357576	360	367	-	10.8855	9.77e-05	0.73	TCCGGTTT	2		WBGene00012245	W04D2.6	+	-	284	291	7	TF=Grh-1;class=Unknown;sequence=TCTGGTTT
WCHGGTTT	WBGene00007139	mnp-1	chrIII	4354076-4357576	1377	1384	+	11.5904	5.04e-05	0.608	TCTGGTTT	2		WBGene00012554	Y37D8A.16	-	+	-2042	-2049	7	TF=Grh-1;class=Unknown;sequence=ACCGGTTT
WCHGGTTT	WBGene00007691	C23H4.2	chrX	12217210-12220710	292	299	-	12.7831	1.79e-05	0.506	ACTGGTTT	1		WBGene00013083	Y51A2D.18	-	+	-1351	-1358	7	TF=Grh-1;class=Unknown;sequence=ACCGGTTT
WCHGGTTT	WBGene00007750	syg-2	chrX	14652472-14655972	1860	1867	+	12.7831	1.79e-05	0.506	ACTGGTTT	1		WBGene00013289	tag-273	-	+	-1875	-1882	7	TF=Grh-1;class=Unknown;sequence=ACTGGTTT
WCHGGTTT	WBGene00007991	C37A5.7	chrI	14159344-14162844	3274	3281	-	11.5904	5.04e-05	0.608	TCTGGTTT	1		WBGene00013852	hhat-1	+	-	-344	-337	7	TF=Grh-1;class=Unknown;sequence=ACAGGTTT
WCHGGTTT	WBGene00008296	cdr-2	chrV	12414782-12418282	2492	2499	+	11.5904	5.04e-05	0.608	TCTGGTTT	1		WBGene00015047	faah-1	+	+	-951	-944	7	TF=Grh-1;class=Unknown;sequence=ACTGGTTT
WCHGGTTT	WBGene00008390	D1086.3	chrV	14090047-14093547	814	821	+	11.5904	5.04e-05	0.608	TCTGGTTT	2		WBGene00015048	faah-2	+	+	58	65	7	TF=Grh-1;class=Unknown;sequence=ACAGGTTT
WCHGGTTT	WBGene00008390	D1086.3	chrV	14090047-14093547	1911	1918	+	11.0602	6.83e-05	0.69	ACAGGTTT	2		WBGene00015286	best-3	+	-	-1975	-1968	7	TF=Grh-1;class=Unknown;sequence=TCTGGTTT
WCHGGTTT	WBGene00008496	F01D5.6	chrII	14004011-14007511	2851	2858	+	10.8855	9.77e-05	0.73	TCCGGTTT	1		WBGene00015311	C01G5.9	+	+	-2470	-2463	7	TF=Grh-1;class=Unknown;sequence=TCTGGTTT
WCHGGTTT	WBGene00008564	acox-1.1	chrI	12936055-12939555	1644	1651	+	10.8976	8.3e-05	0.729	ACTGGTTC	1		WBGene00015311	C01G5.9	+	+	-2071	-2064	7	TF=Grh-1;class=Unknown;sequence=TCTGGTTT
WCHGGTTT	WBGene00008760	F13E9.11	chrIV	10868169-10871669	1510	1517	+	12.0783	3.26e-05	0.608	ACCGGTTT	1		WBGene00015311	C01G5.9	+	-	276	283	7	TF=Grh-1;class=Unknown;sequence=ACCGGTTT
WCHGGTTT	WBGene00009006	F21D5.1	chrIV	8722645-8726145	111	118	+	10.8855	9.77e-05	0.73	TCCGGTTT	2		WBGene00015868	C16H3.3	-	+	460	453	7	TF=Grh-1;class=Unknown;sequence=TCTGGTTT
WCHGGTTT	WBGene00009006	F21D5.1	chrIV	8722645-8726145	130	137	+	11.5904	5.04e-05	0.608	TCTGGTTT	2		WBGene00016013	C23G10.6	-	-	-584	-591	7	TF=Grh-1;class=Unknown;sequence=TCTGGTTT
WCHGGTTT	WBGene00009014	F21D5.9	chrIV	8721520-8725020	1236	1243	+	10.8855	9.77e-05	0.73	TCCGGTTT	2		WBGene00016138	flh-2	+	-	-281	-274	7	TF=Grh-1;class=Unknown;sequence=TCTGGTTT
WCHGGTTT	WBGene00009014	F21D5.9	chrIV	8721520-8725020	1255	1262	+	11.5904	5.04e-05	0.608	TCTGGTTT	2		WBGene00016422	noah-1	-	-	-767	-774	7	TF=Grh-1;class=Unknown;sequence=ACCGGTTT
WCHGGTTT	WBGene00009221	acs-2	chrV	15564894-15568394	148	155	+	11.0602	6.83e-05	0.69	ACAGGTTT	3		WBGene00016920	C54E4.5	-	+	-215	-222	7	TF=Grh-1;class=Unknown;sequence=ACCGGTTT
WCHGGTTT	WBGene00009221	acs-2	chrV	15564894-15568394	210	217	-	11.5904	5.04e-05	0.608	TCTGGTTT	3		WBGene00017069	D2096.1	+	+	-1415	-1408	7	TF=Grh-1;class=Unknown;sequence=TCTGGTTT
WCHGGTTT	WBGene00009221	acs-2	chrV	15564894-15568394	220	227	+	12.0783	3.26e-05	0.608	ACCGGTTT	3		WBGene00017069	D2096.1	+	+	-236	-229	7	TF=Grh-1;class=Unknown;sequence=ACTGGTTT
WCHGGTTT	WBGene00010277	F58G6.7	chrIV	9651817-9655317	846	853	-	11.5904	5.04e-05	0.608	TCTGGTTT	1		WBGene00017070	praf-3	+	+	-377	-370	7	TF=Grh-1;class=Unknown;sequence=TCTGGTTT
WCHGGTTT	WBGene00010354	cyp-31A2	chrIV	11401461-11404961	412	419	-	11.5904	5.04e-05	0.608	TCTGGTTT	1		WBGene00017071	aagr-1	+	-	-1570	-1563	7	TF=Grh-1;class=Unknown;sequence=ACTGGTTT
WCHGGTTT	WBGene00010868	somi-1	chrV	13390393-13393893	2236	2243	+	11.5904	5.04e-05	0.608	TCTGGTTT	2		WBGene00017071	aagr-1	+	+	-195	-188	7	TF=Grh-1;class=Unknown;sequence=ACCGGTTT
WCHGGTTT	WBGene00010868	somi-1	chrV	13390393-13393893	2699	2706	+	12.0783	3.26e-05	0.608	ACCGGTTT	2		WBGene00017074	D2096.7	-	+	-1677	-1684	7	TF=Grh-1;class=Unknown;sequence=TCTGGTTT
WCHGGTTT	WBGene00010899	M28.8	chrII	10625769-10629269	2270	2277	+	12.7831	1.79e-05	0.506	ACTGGTTT	1		WBGene00017074	D2096.7	-	-	596	589	7	TF=Grh-1;class=Unknown;sequence=ACTGGTTT
WCHGGTTT	WBGene00011175	R09E10.5	chrIV	10301310-10304810	2555	2562	-	11.5904	5.04e-05	0.608	TCTGGTTT	1		WBGene00017077	D2096.10	-	-	886	879	7	TF=Grh-1;class=Unknown;sequence=TCTGGTTT
WCHGGTTT	WBGene00011244	R11D1.3	chrV	12711087-12714587	2588	2595	+	12.0783	3.26e-05	0.608	ACCGGTTT	1		WBGene00017078	D2096.11	-	+	-2370	-2377	7	TF=Grh-1;class=Unknown;sequence=TCTGGTTT
WCHGGTTT	WBGene00011362	T02B5.1	chrV	14165730-14169230	632	639	-	11.5904	5.04e-05	0.608	TCTGGTTT	1		WBGene00017078	D2096.11	-	-	192	185	7	TF=Grh-1;class=Unknown;sequence=TCTGGTTT
WCHGGTTT	WBGene00011383	T02E9.5	chrV	11339731-11343231	1002	1009	+	12.7831	1.79e-05	0.506	ACTGGTTT	1		WBGene00017079	D2096.12	+	-	-508	-501	7	TF=Grh-1;class=Unknown;sequence=ACAGGTTT
WCHGGTTT	WBGene00011833	T02E9.5	chrV	11232171-11235671	869	876	-	12.0783	3.26e-05	0.608	ACCGGTTT	1		WBGene00017079	D2096.12	+	-	110	117	7	TF=Grh-1;class=Unknown;sequence=ACAGGTTT
WCHGGTTT	WBGene00011979	T24B8.5	chrII	9082060-9085560	880	887	+	11.0602	6.83e-05	0.69	ACAGGTTT	2		WBGene00017154	ugt-57	+	+	-1825	-1818	7	TF=Grh-1;class=Unknown;sequence=ACAGGTTT
WCHGGTTT	WBGene00011979	T24B8.5	chrII	9082060-9085560	1488	1495	-	11.5904	5.04e-05	0.608	TCTGGTTT	2		WBGene00017237	pole-2	-	-	451	444	7	TF=Grh-1;class=Unknown;sequence=TCTGGTTT
WCHGGTTT	WBGene00012226	W03G11.4	chrX	12092083-12095583	2356	2363	+	12.7831	1.79e-05	0.506	ACTGGTTT	1		WBGene00017541	F17E9.4	+	+	-1115	-1108	7	TF=Grh-1;class=Unknown;sequence=ACAGGTTT
WCHGGTTT	WBGene00012239	W04A8.4	chrI	13842237-13845737	605	612	-	10.8976	8.3e-05	0.729	ACTGGTTC	1		WBGene00017541	F17E9.4	+	+	299	306	7	TF=Grh-1;class=Unknown;sequence=TCTGGTTT
WCHGGTTT	WBGene00012245	W04D2.6	chrV	12495755-12499255	2784	2791	-	11.5904	5.04e-05	0.608	TCTGGTTT	1		WBGene00017678	asp-12	+	+	-585	-578	7	TF=Grh-1;class=Unknown;sequence=TCTGGTTT
WCHGGTTT	WBGene00012554	Y37D8A.16	chrIII	12918823-12922323	3042	3049	+	12.0783	3.26e-05	0.608	ACCGGTTT	1		WBGene00018073	F35H10.10	-	+	16	9	7	TF=Grh-1;class=Unknown;sequence=TCTGGTTT
WCHGGTTT	WBGene00013083	Y51A2D.18	chrV	18486193-18489693	2351	2358	+	12.0783	3.26e-05	0.608	ACCGGTTT	1		WBGene00018215	igcm-1	-	+	216	209	7	TF=Grh-1;class=Unknown;sequence=TCTGGTTT
WCHGGTTT	WBGene00013289	tag-273	chrIV	14504166-14507666	2150	2157	-	10.8855	9.77e-05	0.73	TCCGGTTT	2		WBGene00018357	moc-3	+	-	-97	-90	7	TF=Grh-1;class=Unknown;sequence=ACTGGTTT
WCHGGTTT	WBGene00013289	tag-273	chrIV	14504166-14507666	2875	2882	+	12.7831	1.79e-05	0.506	ACTGGTTT	2		WBGene00018361	F42G8.10	-	-	-219	-226	7	TF=Grh-1;class=Unknown;sequence=ACTGGTTT
WCHGGTTT	WBGene00013484	Y69H2.9	chrV	18699056-18702556	2174	2181	+	10.8976	8.3e-05	0.729	ACTGGTTC	1		WBGene00018418	F44E2.4	-	-	-1037	-1044	7	TF=Grh-1;class=Unknown;sequence=ACCGGTTT
WCHGGTTT	WBGene00013852	hhat-1	chrII	14675968-14679468	2156	2163	-	11.0602	6.83e-05	0.69	ACAGGTTT	1		WBGene00018742	F53B3.3	-	-	969	962	7	TF=Grh-1;class=Unknown;sequence=ACCGGTTT
WCHGGTTT	WBGene00015047	faah-1	chrIV	8156856-8160356	1549	1556	+	12.7831	1.79e-05	0.506	ACTGGTTT	1		WBGene00019285	cbn-1	-	+	-850	-857	7	TF=Grh-1;class=Unknown;sequence=ACTGGTTT
WCHGGTTT	WBGene00015048	faah-2	chrIV	8149945-8153445	2558	2565	+	11.0602	6.83e-05	0.69	ACAGGTTT	1		WBGene00019285	cbn-1	-	+	-172	-179	7	TF=Grh-1;class=Unknown;sequence=ACAGGTTT
WCHGGTTT	WBGene00015052	clec-52	chrIV	8167774-8171274	518	525	+	10.8855	9.77e-05	0.73	TCCGGTTT	1		WBGene00019285	cbn-1	-	+	-85	-92	7	TF=Grh-1;class=Unknown;sequence=ACAGGTTT
WCHGGTTT	WBGene00015286	best-3	chrII	10460-13960	525	532	-	11.5904	5.04e-05	0.608	TCTGGTTT	2		WBGene00019503	tbce-1	+	+	-2221	-2214	7	TF=Grh-1;class=Unknown;sequence=ACAGGTTT
WCHGGTTT	WBGene00015286	best-3	chrII	10460-13960	2440	2447	-	10.8976	8.3e-05	0.729	ACTGGTTC	2		WBGene00019504	K07H8.2	+	+	-2489	-2482	7	TF=Grh-1;class=Unknown;sequence=ACTGGTTT
WCHGGTTT	WBGene00015311	C01G5.9	chrIV	6517452-6520952	30	37	+	11.5904	5.04e-05	0.608	TCTGGTTT	4		WBGene00019504	K07H8.2	+	+	116	123	7	TF=Grh-1;class=Unknown;sequence=TCTGGTTT
WCHGGTTT	WBGene00015311	C01G5.9	chrIV	6517452-6520952	429	436	+	11.5904	5.04e-05	0.608	TCTGGTTT	4		WBGene00019509	K07H8.9	-	+	-1996	-2003	7	TF=Grh-1;class=Unknown;sequence=ACTGGTTT
WCHGGTTT	WBGene00015311	C01G5.9	chrIV	6517452-6520952	1226	1233	-	10.8855	9.77e-05	0.73	TCCGGTTT	4		WBGene00019509	K07H8.9	-	-	-81	-88	7	TF=Grh-1;class=Unknown;sequence=ACCGGTTT
WCHGGTTT	WBGene00015311	C01G5.9	chrIV	6517452-6520952	2776	2783	-	12.0783	3.26e-05	0.608	ACCGGTTT	4		WBGene00019510	K07H8.10	-	+	-1713	-1720	7	TF=Grh-1;class=Unknown;sequence=TCTGGTTT
WCHGGTTT	WBGene00015868	C16H3.3	chrX	17609048-17612548	540	547	+	11.5904	5.04e-05	0.608	TCTGGTTT	1		WBGene00019510	K07H8.10	-	+	892	885	7	TF=Grh-1;class=Unknown;sequence=ACTGGTTT
WCHGGTTT	WBGene00016013	C23G10.6	chrIII	6193560-6197060	1584	1591	-	11.5904	5.04e-05	0.608	TCTGGTTT	1		WBGene00019551	K09C4.6	+	-	-575	-568	7	TF=Grh-1;class=Unknown;sequence=ACTGGTTT
WCHGGTTT	WBGene00016138	flh-2	chrIII	4949624-4953124	2219	2226	-	11.5904	5.04e-05	0.608	TCTGGTTT	1		WBGene00019792	M116.5	-	+	-2481	-2488	7	TF=Grh-1;class=Unknown;sequence=TCTGGTTT
WCHGGTTT	WBGene00016422	noah-1	chrI	5877954-5881454	1767	1774	-	12.0783	3.26e-05	0.608	ACCGGTTT	1		WBGene00019792	M116.5	-	+	506	499	7	TF=Grh-1;class=Unknown;sequence=TCTGGTTT
WCHGGTTT	WBGene00016700	C46A5.4	chrIV	7756358-7759858	3237	3244	-	10.8976	8.3e-05	0.729	ACTGGTTC	1		WBGene00019968	R08F11.4	-	-	-1320	-1327	7	TF=Grh-1;class=Unknown;sequence=ACTGGTTT
WCHGGTTT	WBGene00016920	C54E4.5	chrIV	2148299-2151799	1215	1222	+	12.0783	3.26e-05	0.608	ACCGGTTT	1		WBGene00020374	T09A12.5	+	+	3	10	7	TF=Grh-1;class=Unknown;sequence=TCTGGTTT
WCHGGTTT	WBGene00017069	D2096.1	chrIV	8394148-8397648	1085	1092	+	11.5904	5.04e-05	0.608	TCTGGTTT	2		WBGene00020379	T09B4.5	+	+	-1687	-1680	7	TF=Grh-1;class=Unknown;sequence=ACTGGTTT
WCHGGTTT	WBGene00017069	D2096.1	chrIV	8394148-8397648	2264	2271	+	12.7831	1.79e-05	0.506	ACTGGTTT	2		WBGene00020626	T20F5.4	-	-	368	361	7	TF=Grh-1;class=Unknown;sequence=ACAGGTTT
WCHGGTTT	WBGene00017070	praf-3	chrIV	8377490-8380990	2123	2130	+	11.5904	5.04e-05	0.608	TCTGGTTT	1		WBGene00020824	T26A8.1	+	-	-98	-91	7	TF=Grh-1;class=Unknown;sequence=ACTGGTTT
WCHGGTTT	WBGene00017071	aagr-1	chrIV	8364039-8367539	930	937	-	12.7831	1.79e-05	0.506	ACTGGTTT	2		WBGene00021213	Y18H1A.9	-	+	982	975	7	TF=Grh-1;class=Unknown;sequence=TCTGGTTT
WCHGGTTT	WBGene00017071	aagr-1	chrIV	8364039-8367539	2305	2312	+	12.0783	3.26e-05	0.608	ACCGGTTT	2		WBGene00021338	Y34F4.3	-	+	-2444	-2451	7	TF=Grh-1;class=Unknown;sequence=ACTGGTTT
WCHGGTTT	WBGene00017074	D2096.7	chrIV	8376936-8380436	404	411	-	12.7831	1.79e-05	0.506	ACTGGTTT	2		WBGene00021338	Y34F4.3	-	+	-2385	-2392	7	TF=Grh-1;class=Unknown;sequence=ACTGGTTT
WCHGGTTT	WBGene00017074	D2096.7	chrIV	8376936-8380436	2677	2684	+	11.5904	5.04e-05	0.608	TCTGGTTT	2		WBGene00021338	Y34F4.3	-	+	-2326	-2333	7	TF=Grh-1;class=Unknown;sequence=ACTGGTTT
WCHGGTTT	WBGene00017077	D2096.10	chrIV	8388275-8391775	114	121	-	11.5904	5.04e-05	0.608	TCTGGTTT	1		WBGene00021338	Y34F4.3	-	+	-2267	-2274	7	TF=Grh-1;class=Unknown;sequence=ACTGGTTT
WCHGGTTT	WBGene00017078	D2096.11	chrIV	8391863-8395363	808	815	-	11.5904	5.04e-05	0.608	TCTGGTTT	2		WBGene00021338	Y34F4.3	-	+	-2208	-2215	7	TF=Grh-1;class=Unknown;sequence=ACTGGTTT
WCHGGTTT	WBGene00017078	D2096.11	chrIV	8391863-8395363	3370	3377	+	11.5904	5.04e-05	0.608	TCTGGTTT	2		WBGene00021338	Y34F4.3	-	+	-2149	-2156	7	TF=Grh-1;class=Unknown;sequence=ACTGGTTT
WCHGGTTT	WBGene00017079	D2096.12	chrIV	8360963-8364463	1992	1999	-	11.0602	6.83e-05	0.69	ACAGGTTT	2		WBGene00021338	Y34F4.3	-	+	-2090	-2097	7	TF=Grh-1;class=Unknown;sequence=ACTGGTTT
WCHGGTTT	WBGene00017079	D2096.12	chrIV	8360963-8364463	2610	2617	-	11.0602	6.83e-05	0.69	ACAGGTTT	2		WBGene00021338	Y34F4.3	-	+	-2031	-2038	7	TF=Grh-1;class=Unknown;sequence=ACTGGTTT
WCHGGTTT	WBGene00017154	ugt-57	chrX	6989265-6992765	675	682	+	11.0602	6.83e-05	0.69	ACAGGTTT	1		WBGene00021338	Y34F4.3	-	+	-1972	-1979	7	TF=Grh-1;class=Unknown;sequence=ACTGGTTT
WCHGGTTT	WBGene00017237	pole-2	chrIV	8685694-8689194	549	556	-	11.5904	5.04e-05	0.608	TCTGGTTT	1		WBGene00021338	Y34F4.3	-	+	-1913	-1920	7	TF=Grh-1;class=Unknown;sequence=ACTGGTTT
WCHGGTTT	WBGene00017539	F17E9.2	chrIV	8353378-8356878	1803	1810	-	10.8855	9.77e-05	0.73	TCCGGTTT	3		WBGene00021338	Y34F4.3	-	+	-1854	-1861	7	TF=Grh-1;class=Unknown;sequence=ACTGGTTT
WCHGGTTT	WBGene00017539	F17E9.2	chrIV	8353378-8356878	1931	1938	+	10.8976	8.3e-05	0.729	ACTGGTTC	3		WBGene00021338	Y34F4.3	-	+	-1795	-1802	7	TF=Grh-1;class=Unknown;sequence=ACTGGTTT
WCHGGTTT	WBGene00017539	F17E9.2	chrIV	8353378-8356878	2179	2186	-	10.8976	8.3e-05	0.729	ACTGGTTC	3		WBGene00021338	Y34F4.3	-	+	-1736	-1743	7	TF=Grh-1;class=Unknown;sequence=ACTGGTTT
WCHGGTTT	WBGene00017541	F17E9.4	chrIV	8345855-8349355	1385	1392	+	11.0602	6.83e-05	0.69	ACAGGTTT	2		WBGene00021338	Y34F4.3	-	+	-1677	-1684	7	TF=Grh-1;class=Unknown;sequence=ACTGGTTT
WCHGGTTT	WBGene00017541	F17E9.4	chrIV	8345855-8349355	2799	2806	+	11.5904	5.04e-05	0.608	TCTGGTTT	2		WBGene00021338	Y34F4.3	-	+	-1618	-1625	7	TF=Grh-1;class=Unknown;sequence=ACTGGTTT
WCHGGTTT	WBGene00017678	asp-12	chrV	8265491-8268991	990	997	+	10.8976	8.3e-05	0.729	ACTGGTTC	2		WBGene00021338	Y34F4.3	-	+	-1559	-1566	7	TF=Grh-1;class=Unknown;sequence=ACTGGTTT
WCHGGTTT	WBGene00017678	asp-12	chrV	8265491-8268991	1915	1922	+	11.5904	5.04e-05	0.608	TCTGGTTT	2		WBGene00021338	Y34F4.3	-	+	-1500	-1507	7	TF=Grh-1;class=Unknown;sequence=ACTGGTTT
WCHGGTTT	WBGene00018070	F35H10.5	chrIV	8298278-8301778	1506	1513	+	10.8855	9.77e-05	0.73	TCCGGTTT	1		WBGene00021338	Y34F4.3	-	+	-1441	-1448	7	TF=Grh-1;class=Unknown;sequence=ACTGGTTT
WCHGGTTT	WBGene00018071	F35H10.6	chrIV	8297436-8300936	2348	2355	+	10.8855	9.77e-05	0.73	TCCGGTTT	1		WBGene00021338	Y34F4.3	-	+	-1382	-1389	7	TF=Grh-1;class=Unknown;sequence=ACTGGTTT
WCHGGTTT	WBGene00018073	F35H10.10	chrIV	8311946-8315446	984	991	+	11.5904	5.04e-05	0.608	TCTGGTTT	1		WBGene00021338	Y34F4.3	-	+	-1323	-1330	7	TF=Grh-1;class=Unknown;sequence=ACTGGTTT
WCHGGTTT	WBGene00018215	igcm-1	chrX	850507-854007	784	791	+	11.5904	5.04e-05	0.608	TCTGGTTT	1		WBGene00021338	Y34F4.3	-	+	-1264	-1271	7	TF=Grh-1;class=Unknown;sequence=ACTGGTTT
WCHGGTTT	WBGene00018242	F40G9.6	chrIII	177042-180542	1664	1671	+	10.8976	8.3e-05	0.729	ACTGGTTC	1		WBGene00021338	Y34F4.3	-	+	-1205	-1212	7	TF=Grh-1;class=Unknown;sequence=ACTGGTTT
WCHGGTTT	WBGene00018304	agr-1	chrII	6774176-6777676	117	124	+	10.8855	9.77e-05	0.73	TCCGGTTT	1		WBGene00021338	Y34F4.3	-	+	202	195	7	TF=Grh-1;class=Unknown;sequence=TCTGGTTT
WCHGGTTT	WBGene00018357	moc-3	chrIV	8128053-8131553	2403	2410	-	12.7831	1.79e-05	0.506	ACTGGTTT	1		WBGene00021469	Y39G10AR.11	+	+	-2424	-2417	7	TF=Grh-1;class=Unknown;sequence=ACCGGTTT
WCHGGTTT	WBGene00018361	F42G8.10	chrIV	8129237-8132737	1219	1226	-	12.7831	1.79e-05	0.506	ACTGGTTT	1		WBGene00021576	fbxc-51	+	-	-2358	-2351	7	TF=Grh-1;class=Unknown;sequence=ACAGGTTT
WCHGGTTT	WBGene00018418	F44E2.4	chrIII	8837424-8840924	2037	2044	-	12.0783	3.26e-05	0.608	ACCGGTTT	1		WBGene00044024	C35A5.11	-	-	-1808	-1815	7	TF=Grh-1;class=Unknown;sequence=ACTGGTTT
WCHGGTTT	WBGene00018742	F53B3.3	chrX	2870060-2873560	31	38	-	12.0783	3.26e-05	0.608	ACCGGTTT	1		WBGene00044024	C35A5.11	-	-	-543	-550	7	TF=Grh-1;class=Unknown;sequence=ACAGGTTT
WCHGGTTT	WBGene00018743	F53B3.5	chrX	2878619-2882119	1810	1817	+	10.8976	8.3e-05	0.729	ACTGGTTC	1		WBGene00044383	T05A7.11	-	+	254	247	7	TF=Grh-1;class=Unknown;sequence=TCTGGTTT
WCHGGTTT	WBGene00019285	cbn-1	chrII	331513-335013	1085	1092	+	11.0602	6.83e-05	0.69	ACAGGTTT	3		WBGene00045269	F46G11.6	+	-	-1793	-1786	7	TF=Grh-1;class=Unknown;sequence=ACTGGTTT
WCHGGTTT	WBGene00019285	cbn-1	chrII	331513-335013	1172	1179	+	11.0602	6.83e-05	0.69	ACAGGTTT	3		WBGene00045269	F46G11.6	+	-	-944	-937	7	TF=Grh-1;class=Unknown;sequence=TCTGGTTT
WCHGGTTT	WBGene00019285	cbn-1	chrII	331513-335013	1850	1857	+	12.7831	1.79e-05	0.506	ACTGGTTT	3		WBGene00045269	F46G11.6	+	-	-720	-713	7	TF=Grh-1;class=Unknown;sequence=TCTGGTTT
WCHGGTTT	WBGene00019503	tbce-1	chrIV	8292190-8295690	279	286	+	11.0602	6.83e-05	0.69	ACAGGTTT	1		WBGene00077697	F58E6.13	+	-	845	852	7	TF=Grh-1;class=Unknown;sequence=TCTGGTTT
WCHGGTTT	WBGene00019504	K07H8.2	chrIV	8288791-8292291	11	18	+	12.7831	1.79e-05	0.506	ACTGGTTT	3		WBGene00077728	T23G11.11	+	-	-2444	-2437	7	TF=Grh-1;class=Unknown;sequence=ACCGGTTT
WCHGGTTT	WBGene00019504	K07H8.2	chrIV	8288791-8292291	2542	2549	+	10.8976	8.3e-05	0.729	ACTGGTTC	3
WCHGGTTT	WBGene00019504	K07H8.2	chrIV	8288791-8292291	2616	2623	+	11.5904	5.04e-05	0.608	TCTGGTTT	3
WCHGGTTT	WBGene00019509	K07H8.9	chrIV	8285806-8289306	1081	1088	-	12.0783	3.26e-05	0.608	ACCGGTTT	2
WCHGGTTT	WBGene00019509	K07H8.9	chrIV	8285806-8289306	2996	3003	+	12.7831	1.79e-05	0.506	ACTGGTTT	2
WCHGGTTT	WBGene00019510	K07H8.10	chrIV	8288694-8292194	108	115	+	12.7831	1.79e-05	0.506	ACTGGTTT	3
WCHGGTTT	WBGene00019510	K07H8.10	chrIV	8288694-8292194	2639	2646	+	10.8976	8.3e-05	0.729	ACTGGTTC	3
WCHGGTTT	WBGene00019510	K07H8.10	chrIV	8288694-8292194	2713	2720	+	11.5904	5.04e-05	0.608	TCTGGTTT	3
WCHGGTTT	WBGene00019551	K09C4.6	chrX	3272257-3275757	1925	1932	-	12.7831	1.79e-05	0.506	ACTGGTTT	2
WCHGGTTT	WBGene00019551	K09C4.6	chrX	3272257-3275757	2577	2584	+	10.8855	9.77e-05	0.73	TCCGGTTT	2
WCHGGTTT	WBGene00019792	M116.5	chrIV	8420063-8423563	494	501	+	11.5904	5.04e-05	0.608	TCTGGTTT	2
WCHGGTTT	WBGene00019792	M116.5	chrIV	8420063-8423563	3481	3488	+	11.5904	5.04e-05	0.608	TCTGGTTT	2
WCHGGTTT	WBGene00019968	R08F11.4	chrV	3804527-3808027	2320	2327	-	12.7831	1.79e-05	0.506	ACTGGTTT	1
WCHGGTTT	WBGene00020374	T09A12.5	chrIV	8223122-8226622	2503	2510	+	11.5904	5.04e-05	0.608	TCTGGTTT	1
WCHGGTTT	WBGene00020379	T09B4.5	chrI	6151575-6155075	813	820	+	12.7831	1.79e-05	0.506	ACTGGTTT	1
WCHGGTTT	WBGene00020626	T20F5.4	chrI	3914458-3917958	632	639	-	11.0602	6.83e-05	0.69	ACAGGTTT	1
WCHGGTTT	WBGene00020824	T26A8.1	chrIV	8430536-8434036	2402	2409	-	12.7831	1.79e-05	0.506	ACTGGTTT	1
WCHGGTTT	WBGene00021213	Y18H1A.9	chrI	756010-759510	18	25	+	11.5904	5.04e-05	0.608	TCTGGTTT	1
WCHGGTTT	WBGene00021338	Y34F4.3	chrIII	1015136-1018636	798	805	+	11.5904	5.04e-05	0.608	TCTGGTTT	23
WCHGGTTT	WBGene00021338	Y34F4.3	chrIII	1015136-1018636	2205	2212	+	12.7831	1.79e-05	0.506	ACTGGTTT	23
WCHGGTTT	WBGene00021338	Y34F4.3	chrIII	1015136-1018636	2264	2271	+	12.7831	1.79e-05	0.506	ACTGGTTT	23
WCHGGTTT	WBGene00021338	Y34F4.3	chrIII	1015136-1018636	2323	2330	+	12.7831	1.79e-05	0.506	ACTGGTTT	23
WCHGGTTT	WBGene00021338	Y34F4.3	chrIII	1015136-1018636	2382	2389	+	12.7831	1.79e-05	0.506	ACTGGTTT	23
WCHGGTTT	WBGene00021338	Y34F4.3	chrIII	1015136-1018636	2441	2448	+	12.7831	1.79e-05	0.506	ACTGGTTT	23
WCHGGTTT	WBGene00021338	Y34F4.3	chrIII	1015136-1018636	2500	2507	+	12.7831	1.79e-05	0.506	ACTGGTTT	23
WCHGGTTT	WBGene00021338	Y34F4.3	chrIII	1015136-1018636	2559	2566	+	12.7831	1.79e-05	0.506	ACTGGTTT	23
WCHGGTTT	WBGene00021338	Y34F4.3	chrIII	1015136-1018636	2618	2625	+	12.7831	1.79e-05	0.506	ACTGGTTT	23
WCHGGTTT	WBGene00021338	Y34F4.3	chrIII	1015136-1018636	2677	2684	+	12.7831	1.79e-05	0.506	ACTGGTTT	23
WCHGGTTT	WBGene00021338	Y34F4.3	chrIII	1015136-1018636	2736	2743	+	12.7831	1.79e-05	0.506	ACTGGTTT	23
WCHGGTTT	WBGene00021338	Y34F4.3	chrIII	1015136-1018636	2795	2802	+	12.7831	1.79e-05	0.506	ACTGGTTT	23
WCHGGTTT	WBGene00021338	Y34F4.3	chrIII	1015136-1018636	2854	2861	+	12.7831	1.79e-05	0.506	ACTGGTTT	23
WCHGGTTT	WBGene00021338	Y34F4.3	chrIII	1015136-1018636	2913	2920	+	12.7831	1.79e-05	0.506	ACTGGTTT	23
WCHGGTTT	WBGene00021338	Y34F4.3	chrIII	1015136-1018636	2972	2979	+	12.7831	1.79e-05	0.506	ACTGGTTT	23
WCHGGTTT	WBGene00021338	Y34F4.3	chrIII	1015136-1018636	3031	3038	+	12.7831	1.79e-05	0.506	ACTGGTTT	23
WCHGGTTT	WBGene00021338	Y34F4.3	chrIII	1015136-1018636	3090	3097	+	12.7831	1.79e-05	0.506	ACTGGTTT	23
WCHGGTTT	WBGene00021338	Y34F4.3	chrIII	1015136-1018636	3149	3156	+	12.7831	1.79e-05	0.506	ACTGGTTT	23
WCHGGTTT	WBGene00021338	Y34F4.3	chrIII	1015136-1018636	3208	3215	+	12.7831	1.79e-05	0.506	ACTGGTTT	23
WCHGGTTT	WBGene00021338	Y34F4.3	chrIII	1015136-1018636	3267	3274	+	12.7831	1.79e-05	0.506	ACTGGTTT	23
WCHGGTTT	WBGene00021338	Y34F4.3	chrIII	1015136-1018636	3326	3333	+	12.7831	1.79e-05	0.506	ACTGGTTT	23
WCHGGTTT	WBGene00021338	Y34F4.3	chrIII	1015136-1018636	3385	3392	+	12.7831	1.79e-05	0.506	ACTGGTTT	23
WCHGGTTT	WBGene00021338	Y34F4.3	chrIII	1015136-1018636	3444	3451	+	12.7831	1.79e-05	0.506	ACTGGTTT	23
WCHGGTTT	WBGene00021469	Y39G10AR.11	chrI	2290632-2294132	76	83	+	12.0783	3.26e-05	0.608	ACCGGTTT	1
WCHGGTTT	WBGene00021576	fbxc-51	chrII	866314-869814	142	149	-	11.0602	6.83e-05	0.69	ACAGGTTT	1
WCHGGTTT	WBGene00022590	ZC317.7	chrV	5469997-5473497	1273	1280	-	10.8855	9.77e-05	0.73	TCCGGTTT	1
WCHGGTTT	WBGene00044024	C35A5.11	chrV	10502024-10505524	1543	1550	-	11.0602	6.83e-05	0.69	ACAGGTTT	2
WCHGGTTT	WBGene00044024	C35A5.11	chrV	10502024-10505524	2808	2815	-	12.7831	1.79e-05	0.506	ACTGGTTT	2
WCHGGTTT	WBGene00044383	T05A7.11	chrII	4664445-4667945	746	753	+	11.5904	5.04e-05	0.608	TCTGGTTT	1
WCHGGTTT	WBGene00044644	B0205.13	chrI	10727759-10731259	2303	2310	+	10.8976	8.3e-05	0.729	ACTGGTTC	1
WCHGGTTT	WBGene00045269	F46G11.6	chrX	5783982-5787482	707	714	-	12.7831	1.79e-05	0.506	ACTGGTTT	3
WCHGGTTT	WBGene00045269	F46G11.6	chrX	5783982-5787482	1556	1563	-	11.5904	5.04e-05	0.608	TCTGGTTT	3
WCHGGTTT	WBGene00045269	F46G11.6	chrX	5783982-5787482	1780	1787	-	11.5904	5.04e-05	0.608	TCTGGTTT	3
WCHGGTTT	WBGene00077697	F58E6.13	chrV	9742741-9746241	524	531	+	10.8976	8.3e-05	0.729	ACTGGTTC	2
WCHGGTTT	WBGene00077697	F58E6.13	chrV	9742741-9746241	3345	3352	-	11.5904	5.04e-05	0.608	TCTGGTTT	2
WCHGGTTT	WBGene00077728	T23G11.11	chrI	7698652-7702152	56	63	-	12.0783	3.26e-05	0.608	ACCGGTTT	2
WCHGGTTT	WBGene00077728	T23G11.11	chrI	7698652-7702152	940	947	+	10.8855	9.77e-05	0.73	TCCGGTTT	2
