# Supplementary material for: Grainyhead 1 acts as a drug-inducible conserved transcriptional regulator linked to insulin signaling and lifespan
Source: Nat Commun. 2022 Jan 10;13:107. doi: 10.1038/s41467-021-27732-4 (PMC8748497; doi:10.1038/s41467-021-27732-4)
Supplement: Supplementary file 7 — Suppl. Data 4 [file 41467_2021_27732_MOESM7_ESM.xlsx]

## Sheet: Supplementary Data 4
Supplementary Data 4. Primary compound screening results.
Compound Name	Compound CAS	Compound MW (g/mol)	GRHL Reporter Fold Change	NRF2 Reporter Fold Change
THIMEROSAL	54-64-8	404.815	227.721	20.6282
4'-METHOXYCHALCONE	22966-19-4	238.289	194.167	26.1042
2',4'-DIHYDROXY-4-METHOXYCHALCONE	81674-91-1	270.288	136.627	31.6693
1-BENZYLOXYCARBONYLAMINOPHENETHYL CHLOROMETHYL KETONE (ZPCK)	26049-94-5	331.802	76.2082	0.962458
ALANTOLACTONE	546-43-0	232.325	70.9825	53.14
VORINOSTAT	149647-78-9	264.327	56.1833	2.62665
PIPERLONGUMINE	20069-09-4	317.345	46.2649	5.54526
OXYPHENBUTAZONE	7081-38-1, 129-20-4 [anhydrous]	324.383	43.1864	20.0006
4-HYDROXYCHALCONE	20426-12-4	224.262	38.0551	19.5155
THYMOQUINONE	490-91-5	164.206	37.6278	58.1093
MENADIONE	58-27-5	172.185	35.0895	0.785706
1,4-ANTHRAQUINONE	635-12-1	208.219	24.8825	9.47531
4,4'-DIMETHOXYDALBERGIONE	NA	284.315	24.4477	44.8519
CHLOROTHALONIL	1897-45-6	265.915	24.209	1.73125
2',5'-DIHYDROXY-4-METHOXYCHALCONE	6342-92-3	270.288	21.6788	35.3404
DALBERGIONE, 4-METHOXY-4'-HYDROXY-	NA	270.288	18.544	27.9111
PHENOTHIAZINE	92-84-2	199.276	17.1563	2.09355
4-METHOXYDALBERGIONE	4646-86-0	254.288	16.9957	41.0598
ETHACRYNIC ACID	58-54-8	303.144	15.1835	2.6732
PAPAVERINE HYDROCHLORIDE	61-25-6, 58-74-2 [papaverine]	375.856	13.4999	0.678392
4'-HYDROXYCHALCONE	2657-25-2	224.262	12.0641	13.0184
CHLOROXYLENOL	88-04-0	156.613	11.6019	2.50134
NORDIHYDROGUARETIC ACID	NA	302.374	11.4858	22.2937
DEGUELIN(-)	522-17-8	394.428	10.0267	0.498569
GENISTEIN	446-72-0	270.244	9.64196	8.00648
MUNDOSERONE	3564-85-0	342.352	8.96036	0.980986
ISOROTENONE	549-22-4	394.428	8.90303	0.520128
EUPARIN	532-48-9	216.239	8.78538	2.29426
alpha-TOXICAROL (dl)	82-09-7	410.428	8.62009	0.808408
DEOXYSAPPANONE B TRIMETHYL ETHER	NA	328.368	8.3341	1.05665
ROTENONIC ACID, METHYL ETHER	NA	410.471	7.93445	0.729938
PTEROSTILBENE	537-42-8	256.304	7.63323	28.4022
CURCUMIN	458-37-7	368.39	7.22568	41.0768
1,4-NAPHTHOQUINONE	130-15-4	158.158	7.2162	6.58324
PHENETHYL CAFFEATE (CAPE)	104594-70-9	284.315	7.20694	7.75304
OBTUSAQUINONE	21105-15-7	254.288	7.01618	0.896147
MUNDULONE ACETATE	NA	476.531	6.93827	0.509458
DIHYDROTANSHINONE I	NA	278.31	6.69797	5.00079
CITRININ	518-75-2	250.254	6.27684	13.5611
ISOPOMIFERIN	NA	420.466	6.1607	4.47474
2',4-DIHYDROXYCHALCONE	13323-66-5	240.261	5.76707	7.84679
THIOSTREPTON	1393-48-2	1664.92	5.68068	9.10324
GADOTERIDOL	120066-54-8	558.693	5.54761	2.03934
LAPACHOL METHYL ETHER	17241-45-1	256.304	5.54552	10.0003
DUARTIN, DIMETHYL ETHER	NA	360.411	5.49142	1.4994
DIMETHYL FUMARATE	624-49-7	144.128	5.36015	7.18879
ROTENONE	83-79-4	394.428	5.26843	0.48321
XANTHYLETIN	553-19-5	228.25	5.20811	4.0958
IRIGENIN TRIMETHYL ETHER	NA	402.405	5.20686	3.42886
3,4'-DIMETHOXYFLAVONE	NA	282.299	5.19957	6.15532
APIGENIN DIMETHYL ETHER	5728-44-9	298.298	5.15523	4.02758
DAIDZEIN	486-66-8	254.245	4.9519	4.51847
trans,trans-FARNESOL	4602-84-0	222.374	4.93823	3.6247
RILUZOLE	1744-22-5	234.201	4.91105	2.23348
5,7,4'-TRIMETHOXYFLAVONE	5631-70-9	312.325	4.71092	3.16128
TRICHLORFON	52-68-6	257.439	4.65101	14.5925
2,4-DIMETHOXY-2'-HYDROXYCHALCONE	32272-18-7	284.315	4.58014	1.02242
ROBUSTIC ACID	5307-59-5	380.401	4.53072	3.39816
6-HYDROXYFLAVONE	6665-83-4	238.245	4.51703	3.26633
3alpha-ACETOXYDIHYDRODEOXYGEDUNIN	NA	512.649	4.51378	1.11047
APIGENIN TRIACETATE	NA	396.357	4.51179	2.67859
TANSHINONE IIA	568-72-9	294.354	4.47762	3.03766
CHRYSIN DIMETHYL ETHER	21392-57-4	282.299	4.46065	3.76699
BIFONAZOLE	60628-96-8	310.402	4.35374	0.399681
4,6-DIMETHOXYTOLUQUINONE	NA	182.178	4.34098	5.799
SOLIDAGENONE	23534-56-7	316.444	4.29657	1.39092
DIXANTHOGEN	502-55-6	242.401	4.27447	1.53674
ISOCOTOIN	81525-12-4	244.249	4.26199	0.688904
VULPINIC ACID	521-52-8	322.32	4.24891	2.28578
DIPTERYXIN	53948-01-9	314.298	4.23093	3.07498
LANSOPRAZOLE	103577-45-3	369.368	4.20116	5.29487
ANTIMYCIN A (A1 shown)	1397-94-0	534.612	4.18145	0.588414
RHETSININE	526-43-2	319.366	4.13473	0.997138
BIOCHANIN A	491-80-5	284.271	4.06026	3.12005
DIHYDROROTENONE	6659-45-6	396.444	4.01834	0.53418
SAPPANONE A DIMETHYL ETHER	NA	312.325	3.95062	9.98906
TIOCONAZOLE	65899-73-2	387.718	3.75339	0.276246
IDOXURIDINE	54-42-2	354.103	3.74935	0.583438
BROXALDINE	3684-48-6	421.091	3.74229	0.244549
6,4'-DIHYDROXYFLAVONE	63046-09-3	254.245	3.72304	2.24259
MYRICETIN	529-44-2	318.242	3.64681	3.10728
DALBERGIONE	28396-75-0	224.262	3.6466	9.65407
DIOXYBENZONE	131-53-3	244.249	3.5933	1.40862
4'-HYDROXYFLAVANONE	NA	240.261	3.49548	3.97357
TYLOXAPOL	25301-02-4	1173.76	3.43896	0.460282
RABEPRAZOLE SODIUM	117976-90-6	381.432	3.36746	3.08131
CRYPTOTANSHINONE	35825-57-1	296.369	3.36631	4.56545
3,6-DIMETHOXYFLAVONE	NA	282.299	3.34812	2.94764
LEOIDIN	105350-54-7	413.214	3.31612	0.381921
OSAJIN	482-53-1	404.467	3.28938	2.9994
JUGLONE	481-39-0	174.158	3.28035	21.3869
ISOGINKGETIN	548-19-6	566.526	3.22152	1.36529
LITHOCHOLIC ACID	434-13-9	376.585	3.20729	2.23469
BIOCHANIN A DIACETATE	54443-59-3	368.346	3.20503	2.79763
DIHYDROCELASTRYL DIACETATE	NA	536.715	3.16122	0.0359319
PTAEROXYLIN	14729-11-4	258.276	3.06617	5.48668
3-HYDROXYFLAVONE	577-85-5	238.245	3.06428	0.286322
GARDENIN B	2798-20-1	358.351	3.01389	1.55463
FLAVONE	525-82-6	222.246	2.99537	2.3368
QUINACRINE HYDROCHLORIDE	6151-30-0	472.89	2.99334	2.57613
PHENAZOPYRIDINE HYDROCHLORIDE	136-40-3, 94-78-0 [phenazopyridine]	249.705	2.9785	3.05798
5,4'-DIMETHOXY-7-HYDROXYISOFLAVONE	68939-22-0	298.298	2.97377	2.53644
PIPERINE	94-62-2	285.346	2.93987	2.73536
DERRUSNIN	14736-62-0	356.335	2.92052	2.44873
TENATOPRAZOLE	113712-98-4	346.411	2.89334	2.12663
ESTRAMUSTINE	2998-57-4	440.414	2.86742	1.23044
THIABENDAZOLE	148-79-8	201.251	2.85665	2.58047
FIPEXIDE HYDROCHLORIDE	34161-24-5	425.315	2.84148	0.980683
HESPERETIN	520-33-2	302.286	2.83843	2.55851
ERGOSTEROL ACETATE	2418-45-3	466.754	2.8274	3.88393
TOPIRAMATE	97240-79-4	339.367	2.7939	2.36508
APIGENIN	520-36-5	270.244	2.7899	0.925388
BENZANTHRONE	82-05-3	230.269	2.78234	4.16419
POMIFERIN TRIACETATE	NA	546.579	2.77205	3.86659
5,7,4'-TRIMETHOXYISOFLAVONE	1162-82-9	312.325	2.76975	2.54214
RESVERATROL 4'-METHYL ETHER	33626-08-3	242.277	2.75689	3.90524
7,2'-DIMETHOXYFLAVONE	NA	282.299	2.75189	2.03232
TRIACETYLRESVERATROL	42206-94-0	354.363	2.74767	5.44041
6,2'-DIHYDROXYFLAVONE	92439-20-8	254.245	2.71924	2.34266
BAICALEIN	491-67-8	270.244	2.71678	2.06093
DIBENZOYLMETHANE	120-46-7	224.262	2.69084	0.483553
ETHAVERINE HYDROCHLORIDE	985-13-7, 486-47-5 [base]	431.964	2.68674	0.532048
3',6-DIHYDROXYFLAVONE	71592-46-6	254.245	2.68501	2.46428
7,8-DIHYDROXYFLAVONE	38183-03-8	254.245	2.646	0.433888
BENZYL ISOTHIOCYANATE	622-78-6	149.216	2.64585	3.52378
ARTENIMOL	81496-81-3	284.356	2.63955	0.496633
5,2'-DIMETHOXYFLAVONE	NA	282.299	2.61488	3.7979
CHLORMIDAZOLE	3689-76-7	256.737	2.60296	0.273557
DIPHENYLUREA	102-07-8	212.253	2.59038	3.75271
TENYLIDONE	893-01-6	286.417	2.57876	2.64946
OBLIQUIN	22161-48-4 [hydrate]	244.249	2.57843	2.28162
GARCINOLIC ACID	91893-83-3	646.785	2.57137	1.37034
HAEMATOPORPHYRIN	14459-29-1	598.705	2.53604	5.51033
METHYL TRIMETHOXYCINNAMATE	7560-49-8, 20329-96-8	252.269	2.53086	1.94365
VISNAGIN	82-57-5	230.222	2.52397	1.09884
DIENESTROL	84-17-3, 13029-44-2 [//E,E//]	266.343	2.51637	1.16042
2-HYDROXYXANTHONE	NA	212.207	2.50811	2.49216
SALICYLANILIDE	87-17-2	213.238	2.50742	3.07671
TRIPTOPHENOLIDE	74285-86-2	312.412	2.5027	2.28229
DEHYDROVARIABILIN	NA	282.299	2.49908	2.77713
IPRIFLAVONE	35212-22-7	280.326	2.49779	2.78943
3'-HYDROXYFLAVONE	70460-18-3	238.245	2.49026	1.72809
METHOXYVONE	82517-12-2	266.299	2.48347	1.99059
6-(3,4-METHYLENEDIOXYSTYRYL)-alpha-PYRONE	1219-50-7	242.233	2.48036	2.77331
CHLOROCRESOL	59-50-7	142.586	2.47773	1.63975
4-HYDROXY-6-METHYLPYRAN-2-ONE	675-10-5	126.113	2.47603	1.52209
FORMONONETIN	485-72-3	268.272	2.47276	3.42782
CHLORAZANIL HYDROCHLORIDE	2019-25-2	258.112	2.46856	2.07329
2-ACETAMIDOFLUORENE	53-96-3	223.277	2.45554	2.71072
PYRONARIDINE TETRAPHOSPHATE	76748-86-2	910.045	2.43842	2.90808
ONONETIN	487-49-0	258.276	2.435	2.46184
BUTAMBEN	94-25-7	193.248	2.43399	2.33169
PURPUROGALLIN	569-77-7	220.183	2.4276	6.12752
MESTRANOL	72-33-3	310.44	2.40089	2.7008
NABUMETONE	42924-53-8	228.294	2.39785	2.5548
INDOXYL ACETATE	NA	175.189	2.39471	2.17041
beta-NAPHTHOL	135-19-3	144.175	2.39334	2.3066
OXYBENZONE	131-57-7	228.25	2.3709	1.69209
SAFROLE	94-59-7	162.19	2.36681	1.05881
DIHYDROGAMBOGIC ACID	NA	630.786	2.36057	0.873761
N- (9-FLUORENYLMETHOXYCARBONYL)-L-LEUCINE	35661-60-0	353.422	2.3559	2.47368
ANISINDIONE	117-37-3	252.272	2.35167	2.14913
AZATHIOPRINE	446-86-6	277.266	2.33873	0.696976
CIPROFIBRATE	52214-84-3	289.161	2.33273	2.73794
BIOCHANIN A, 7-METHYL ETHER	34086-51-6	298.298	2.3179	1.95589
MEXENEONE	1641-17-4	242.277	2.31523	3.17818
QUINOLINIC ACID	89-00-9	167.122	2.30125	2.71912
2,3,4'-TRIHYDROXY-4-METHOXYBENZOPHENONE	NA	260.249	2.29432	1.29612
3,4-DIDESMETHYL-5-DESHYDROXY-3'-ETHOXYSCLEROIN	NA	274.276	2.29305	2.00043
PANTOPRAZOLE	102625-70-7	383.376	2.29231	1.67151
7-HYDROXYFLAVONE	6665-86-7	238.245	2.28821	2.02136
TRETINOIN	302-79-4	300.445	2.28551	3.80275
SPHONDIN	483-66-9	216.195	2.27773	1.53479
XANTHONE	90-47-1	196.208	2.27121	2.69755
PHENOXYBENZAMINE HYDROCHLORIDE	63-92-3, 59-96-1 [phenoxybenzamine]	340.296	2.26601	5.66168
KETOCONAZOLE	65277-42-1	531.443	2.25503	0.116689
BROMINDIONE	1146-98-1	301.142	2.23973	2.41278
LUPANINE PERCHLORATE	550-90-3 (base)	348.83	2.23044	1.03789
NIFLUMIC ACID	4394-00-7	282.224	2.21645	1.29753
HYDROXYPROGESTERONE CAPROATE	630-56-8	428.617	2.19239	0.475871
ATRACURIUM BESYLATE	64228-81-5	1243.51	2.18745	1.89725
ACETAMINOSALOL	118-57-0	271.275	2.18406	0.510396
HAEMATOMMIC ACID, ETHYL ESTER	39503-14-5	224.215	2.17961	1.75428
7,4'-DIHYDROXYFLAVONE	2196-14-7	254.245	2.17643	2.50158
HIERACIN	1621-84-7	302.243	2.17421	5.63639
EPIAFZELECHIN TRIMETHYL ETHER	NA	316.357	2.15462	0.992758
JAMAICIN	24211-36-7	380.401	2.14969	2.23317
DEOXYSAPPANONE B 7,4'-DIMETHYL ETHER	NA	314.341	2.14797	1.43557
ESTRONE ACETATE	901-93-9	312.412	2.14774	1.21588
EXALAMIDE	53370-90-4	221.302	2.1426	1.7059
DICHLOROPHEN	97-23-4	269.129	2.13548	0.512769
3,7-DIHYDROXYFLAVONE	492-00-2	254.245	2.12809	0.286344
TETRAHYDROSAPPANONE A TRIMETHYL ETHER	NA	330.384	2.12731	1.22541
RESVERATROL	501-36-0	228.25	2.12446	6.48245
4'-METHOXYFLAVONE	4143-74-2	252.272	2.11866	2.76196
ETHOXYQUIN	NA	217.314	2.11765	2.5726
ESTRADIOL METHYL ETHER	1035-77-4	286.418	2.1161	2.11991
HEXAMETHYLQUERCETAGETIN	1251-84-9	402.405	2.11326	0.244498
CYCLANDELATE	456-59-7	276.379	2.11097	0.80511
3beta-ACETOXYDEOXODIHYDROGEDUNIN	NA	528.649	2.10128	1.01849
TELMISARTAN	144701-48-4	514.633	2.10063	1.34759
DICHLORVOS	62-73-7	220.978	2.09856	5.02794
TRICLABENDAZOLE	68786-66-3	359.664	2.08831	1.16658
EUGENYL BENZOATE	531-26-0	268.315	2.07453	1.80514
ATRANORIN	479-20-9	374.351	2.05672	1.41552
3-METHOXYCATECHOL	934-00-9	140.14	2.0473	24.105
EPALRESTAT	82159-09-9	319.404	2.04478	2.04928
TIRATRICOL	51-24-1	621.939	2.03265	1.03454
PHENYL AMINOSALICYLATE	133-11-9	229.238	2.01754	2.89894
4-NONYLPHENOL	104-40-5	220.358	2.01466	1.54169
IRIDIN	491-74-7	522.467	1.99383	1.91112
BENZYL BENZOATE	120-51-4	212.251	1.9913	1.72932
7,4'-DIMETHOXYISOFLAVONE	NA	282.299	1.98882	2.69751
THIRAM	137-26-8	240.432	1.98746	3.18249
HOMOPTEROCARPIN	606-91-7	284.315	1.98069	1.59409
CINROMIDE	58473-74-8	254.128	1.97911	1.26955
OXYCLOZANIDE	2277-92-1	401.463	1.97771	0.213897
TANGERITIN	481-53-8	372.378	1.97555	1.06007
BROMOCRIPTINE MESYLATE	22260-51-1, 25614-03-3 [bromocriptine]	750.715	1.97166	1.07923
7-DEACETYLKHIVORIN	NA	544.648	1.95679	0.403004
CLOTRIMAZOLE	23593-75-1	344.847	1.9543	0.243806
BERGAPTEN	484-20-8	216.195	1.94134	1.75305
IRIGENOL HEXAACETATE	NA	570.468	1.93946	2.04099
ABACAVIR SULFATE	188062-50-2	384.417	1.93299	1.36705
5,4'-DIMETHOXY-7-HYDROXYFLAVONE	NA	298.298	1.92481	3.03949
PHENINDIONE	83-12-5	222.246	1.92204	2.00989
EQUILIN	474-86-2	268.359	1.91863	2.10526
MELENGESTROL ACETATE	2919-66-6	396.531	1.91136	1.02864
KAWAIN	3155-48-4	230.266	1.90393	1.46769
ESTRADIOL	50-28-2	272.391	1.89185	0.821792
CHLORINDIONE	1146-99-2	256.691	1.89149	1.39775
INDOLE-3-CARBINOL	700-06-1	147.178	1.88922	0.882027
TEPOXALIN	103475-41-8	385.854	1.88864	0.242204
3,4'-DIHYDROXYFLAVONE	14919-49-4	254.245	1.88471	2.4103
BERBERINE CHLORIDE	633-65-8, 2086-83-1	371.824	1.88425	0.855033
LORATADINE	79794-75-5	382.894	1.88288	1.31455
HEXYLRESORCINOL	136-77-6	194.276	1.87204	2.85907
METHYL CAFFEATE	3843-74-1	194.189	1.87078	5.12082
NIFURSOL	16915-70-1	365.218	1.86423	3.73553
BENZYLHYDRAZINE HYDROCHLORIDE	3287-99-8; 100-46-9(base)	158.632	1.85976	2.18558
MERCAPTOPURINE	6112-76-1, 50-44-2 [anhydrous]	152.178	1.85593	0.197332
CAPTAN	133-06-2	300.593	1.85149	3.36789
DIFFRACTAIC ACID	436-32-8	374.394	1.8474	1.01623
2',4'-DIHYDROXYCHALCONE 4'-GLUCOSIDE	NA	402.405	1.83857	4.25396
BUTYLATED HYDROXYANISOLE	25013-16-5	180.249	1.83386	1.31923
FLUTAMIDE	13311-84-7	276.217	1.82353	1.10828
DERACOXIB	169590-41-4	397.379	1.82183	1.09859
IRINOTECAN HYDROCHLORIDE	136572-09-3	623.155	1.81739	1.22583
DIFLUBENZURON	35367-38-7	310.69	1.81369	2.34421
FENBENDAZOLE	43210-67-9	299.354	1.81046	3.51278
PEUCENIN	578-72-3	260.292	1.80898	2.19755
PHENYLBUTAZONE	50-33-9	308.383	1.80581	1.31741
DIETHYLSTILBESTROL	56-53-1	268.359	1.79284	1.11156
2,3,4-TRIHYDROXY-4'-ETHOXYBENZOPHENONE	NA	274.276	1.7914	2.37453
ANDROSTERONE ACETATE	1164-95-0	332.487	1.7914	1.39288
ISOBERGAPTENE	482-48-4	216.195	1.78928	1.59251
TOLNAFTATE	2398-96-1	307.417	1.78859	1.7661
BENZO[a]PYRENE	192-97-2	252.319	1.77376	2.93306
USNIC ACID	125-46-2	344.324	1.77342	0.578121
CARBARIL	63-25-2	201.227	1.77312	1.58333
CHRYSIN	480-40-0	254.245	1.76613	0.984297
MONOBENZONE	103-16-2	200.239	1.75369	4.60453
ANTIAROL	642-71-7	184.194	1.75222	6.81033
TOLFENAMIC ACID	13710-19-5	261.71	1.74825	1.13712
SIROLIMUS	53123-88-9	914.197	1.74638	2.41497
HEDERAGENIN	465-99-6	472.715	1.73937	0.554526
TRANILAST	53902-12-8	327.34	1.73936	1.68968
TRIOXSALEN	3902-71-4	228.25	1.73067	1.61563
BUFEXAMAC	2438-72-4	223.274	1.72956	0.825906
2,4-DINITROPHENOL	51-28-5	184.109	1.72633	1.08505
MICONAZOLE NITRATE	22832-87-7, 22916-47-8 [miconazole]	479.15	1.72171	0.25926
DIMERCAPROL	59-52-9	124.225	1.71363	6.57487
PHENOLPHTHALEIN	77-09-8	318.332	1.70281	0.293227
CANAGLIFLOZIN	928672-86-0	444.526	1.70201	0.724917
ETHOXZOLAMIDE	452-35-7	258.32	1.69981	6.62296
EPIAFZELECHIN (2R,3R)(-)	24808-04-6	274.276	1.69152	0.379382
CILOSTAZOL	73963-72-1	369.47	1.69113	1.56199
ISOTECTORIGENIN, 7-METHYL ETHER	NA	328.325	1.68279	1.20129
OLEANOLIC ACID	508-02-1	456.715	1.67932	0.628679
CLEMIZOLE HYDROCHLORIDE	1163-36-6, 442-52-4(base)	362.305	1.67728	1.12282
METHYL 7-DESOXYPURPUROGALLIN-7-CARBOXYLATE TRIMETHYL ETHER	NA	304.302	1.6767	1.42589
OXFENDAZOLE	53716-50-0	315.353	1.67284	0.510436
NEFAZODONE HYDROCHLORIDE	82752-99-6	470.019	1.66754	0.686143
PYRETHRINS	121-21-1	328.456	1.66551	1.38304
SEMUSTINE	13909-09-6	247.727	1.65906	1.97885
PRENYLETIN	15870-91-4	246.265	1.65398	1.4839
NIMODIPINE	66085-59-4	418.451	1.64953	0.954125
DANTHRON	117-10-2	240.217	1.64642	4.03522
POMIFERIN	572-03-2	420.466	1.64387	3.201
ARTEMISININ	63968-64-9	282.34	1.6429	1.2341
CHRYSOPHANOL	481-74-3	254.245	1.63976	1.9512
ALTRENOGEST	850-52-2	310.44	1.63817	1.44137
3-METHYLXANTHINE	1076-22-8	166.14	1.6344	1.44403
CEAROIN 3-METHYL ETHER	NA	212.251	1.63301	1.30918
7,8-DIMETHOXYFLAVONE	NA	282.299	1.63107	2.11517
NARINGENIN	480-41-1	272.26	1.62783	1.59356
GLAFENINE	3820-67-5	372.811	1.62471	1.36004
CITROPTEN	487-06-9	206.2	1.61922	1.43212
7-OXOCALLITRISIC ACID, METHYL ESTER	155473-19-1 (acid)	328.456	1.61512	0.259401
5-HYDROXY-2',4',7,8-TETRAMETHOXYFLAVONE	123316-61-0	358.351	1.60802	2.1003
FENBUFEN	36330-85-5	254.288	1.60523	1.69367
METAMECONINE	531-88-4	194.189	1.60417	1.69377
SULCONAZOLE NITRATE	61318-91-0, 61318-90-9 [sulconazole]	460.77	1.59942	1.0839
EMODIN	518-82-1	270.244	1.58993	1.55254
SULFACETAMIDE	144-80-9, 127-56-0 [anhydrous], 6209-17-2 [sulfacetamide sodium]	214.244	1.58934	2.05515
HYDROQUININE HYDROBROMIDE HYDRATE	207386-86-5	425.37	1.58611	1.8822
ACRISORCIN	7527-91-5	388.514	1.58548	0.39849
PHENELZINE SULFATE	156-51-4, 51-71-8 [phenelzine]	234.276	1.58375	1.37135
MILTEFOSINE [5mM]	58066-85-6	407.579	1.58044	0.865188
ENILCONAZOLE SULFATE	35554-44-0	395.264	1.57952	1.11845
KOPARIN	65048-75-1	300.27	1.57556	4.23054
NOSCAPINE HYDROCHLORIDE	912-60-7, 128-62-1 [noscapine]	449.892	1.57052	0.880582
2-CARENE-3-ONE	NA	150.222	1.56594	7.15206
FENACLON	306-20-7	211.693	1.56473	1.54433
ARTEMETHER	71963-77-4	298.383	1.55609	0.450579
KINETIN	525-79-1	215.216	1.55571	1.24278
PHYSCION	521-61-9	284.271	1.55546	1.40195
GOSSYPOL	303-45-7	518.569	1.55546	0.124064
METHYLENE BLUE	7220-79-3	337.874	1.55248	0.313667
ETHYL DICHLOROORSELLINATE	NA	265.095	1.55234	1.0066
NITAZOXANIDE	55981-09-4	307.287	1.54761	1.18284
ASCORBYL PALMITATE	137-66-6	414.544	1.54711	1.49736
PHENACYLAMINE HYDROCHLORIDE	5468-37-1, 613-89-8(base)	171.628	1.5409	1.59978
PHLORETIN	60-82-2	274.276	1.53815	2.36261
GERANYLGERANIOL	24034-73-9	290.493	1.53712	1.11418
EPOXYGEDUNIN	NA	498.578	1.53627	5.35124
DEMETHYLNOBILETIN	2174-59-6	388.378	1.5341	0.804061
AMLEXANOX	68302-57-8	298.301	1.53351	0.725524
KAEMPFEROL	520-18-3	286.243	1.52778	2.03155
MAGNIFERITIN 3,6,7-TRIMETHYL ETHER	2054-36-6	302.286	1.52465	1.12693
CINOCTRAMIDE	28598-08-5	333.431	1.52208	1.58254
DIBUTYL SUBERATE	16090-77-0	286.415	1.52006	1.64132
PYRIPROXYFEN	95737-68-1	321.379	1.51832	2.61046
LOVASTATIN	75330-75-5	404.552	1.51417	0.528003
LEVULINIC ACID, 3-BENZYLIDENYL-	NA	204.228	1.50897	3.06455
EPIRUBICIN HYDROCHLORIDE	56390-09-1	579.993	1.50739	0.689882
CHOLECALCIFEROL	67-97-0	384.651	1.50458	3.55338
EUGENOL	97-53-0	164.206	1.50336	1.51804
DICUMAROL	66-76-2 (acid)	336.304	1.50327	0.958149
AVOCADENE ACETATE	24607-09-8	328.496	1.5027	0.507631
MINAPRINE HYDROCHLORIDE	25953-17-7	371.313	1.49542	1.3343
EPROBEMIDE	87940-60-1	282.773	1.48952	1.51974
ISOPIMPINELLIN	482-27-9	246.222	1.48942	1.21698
CARNOSIC ACID	3650-09-7	332.444	1.48602	14.3927
NOMIFENSINE MALEATE	32795-47-4	354.409	1.48546	1.45181
EPIESTRIOL	547-81-9	288.39	1.48459	1.03141
16(17)-EPOXY-5-PREGNENOLONE ACETATE	NA	372.509	1.48058	1.5689
meta-CRESYL ACETATE	122-46-3	150.179	1.48033	1.45224
ANGOLENSIN (R)	4842-48-2	272.304	1.47624	1.61356
TRANYLCYPROMINE SULFATE	13492-01-8, 7081-36-9 [replaced], 155-09-9 [tranylcypromine]	231.272	1.4735	1.35852
FAMPROFAZONE	22881-35-2	377.534	1.47284	0.747007
CATECHIN TETRAMETHYLETHER	NA	346.384	1.47214	0.861289
TRIAMTERENE	396-01-0	253.268	1.47118	0.910379
ACETYL HYMETOCHROME	2747-05-9	218.211	1.46836	0.954353
NONOXYNOL-9	26027-38-3	616.84	1.46722	0.122794
alpha-LAPACHONE	4707-33-9	242.277	1.46605	1.47783
DEHYDROABIETAMIDE	NA	299.46	1.46597	2.33583
DIBENZOTHIOPHENE	132-65-0	184.262	1.46535	1.22259
OCTINOXATE	5466-77-3	290.406	1.4648	1.13483
LUFENURON	103055-07-8	511.158	1.46321	1.88454
ATORVASTATIN CALCIUM	134523-03-8	597.728	1.46089	0.675682
CARISOPRODOL	78-44-4	260.336	1.45884	0.894233
BAICALIN	21967-41-9	446.371	1.45738	1.39154
4-METHYLESCULETIN	529-84-0	192.173	1.45363	1.47137
CYCLOSPORINE	59865-13-3	1202.64	1.44984	0.310077
APIOLE	523-80-8	222.243	1.44891	0.831876
TRIMETHOBENZAMIDE HYDROCHLORIDE	554-92-7, 138-56-7 [trimethobenzamide]	424.929	1.44802	1.45897
LEFLUNOMIDE	75706-12-6	270.213	1.44658	1.59059
PYRITHIONE ZINC	13463-41-7	317.685	1.4425	3.07067
COLFORSIN	66575-29-9	410.512	1.43496	0.396328
HYCANTHONE	3105-97-3	356.49	1.43126	1.17018
FEBUXOSTAT	144060-53-7	316.382	1.43057	1.02637
NICARDIPINE HYDROCHLORIDE	54527-84-3, 55985-32-5 [nicardipine]	515.999	1.42682	0.768745
OMEPRAZOLE	73590-58-6	345.423	1.42601	1.35628
DICTAMNINE	484-29-7	199.211	1.42534	1.20462
VALETHAMATE BROMIDE	90-22-2	386.376	1.42416	1.89471
DIHYDROATRANORIN	69168-12-3	376.366	1.42279	1.60741
CHAULMOOGRIC ACID	502-30-7	280.455	1.42201	1.04645
YOHIMBIC ACID HYDRATE	522-87-2	358.441	1.42052	0.990122
ESTRADIOL CYPIONATE	313-06-4	396.575	1.41965	1.17343
TRIMEBUTINE MALEATE	34140-59-5(base)	503.554	1.41677	1.21266
AURAPTENE	495-02-3	298.385	1.41532	1.64025
FENTHION	55-38-9	278.331	1.41292	1.34018
ARTHONIOIC ACID	25556-24-5	528.605	1.41289	1.34549
GALANGIN	548-83-4	270.244	1.4122	0.594916
BUTOCONAZOLE	64872-77-1, 64872-76-0 [butoconazole]	411.784	1.41182	0.277213
EXEMESTANE	107868-30-4	296.413	1.41148	6.9483
ZOLPIDEM	82626-48-0	307.399	1.40971	1.47946
NIFEDIPINE	21829-25-4	346.343	1.40893	0.991639
FOMEPIZOLE HYDROCHLORIDE	56010-88-8	118.567	1.406	1.12512
BUCETIN	1083-57-4	223.274	1.39791	1.16397
CHLOROACETOXYQUINOLINE	10173-02-1	221.645	1.39537	0.85545
UBIDECARENONE [5mM]	303-98-0	863.373	1.395	0.922378
MATRINE	519-02-8	248.371	1.39321	4.39074
NITROFURANTOIN	67-20-9	238.161	1.39287	0.808283
o-VERATRALDEHYDE	86-51-1	166.178	1.39198	1.24469
DESONIDE	638-94-8	416.519	1.39114	1.08433
THREONINE (dl)	924-49-2	119.121	1.38951	1.1935
CLORGILINE HYDROCHLORIDE	17780-75-5	308.638	1.38726	1.26599
AZOBENZENE	103-33-3	182.227	1.38631	1.49388
HEXESTROL	84-16-2	270.375	1.38489	1.24528
IZALPININ	480-14-4	284.271	1.3808	1.0572
BURAMATE	4663-83-6	195.22	1.37875	1.22907
BUDESONIDE	51333-22-3, 51372-29-3	430.546	1.37778	1.34263
PENTAMIDINE ISETHIONATE	100-33-4	592.692	1.37555	0.721499
MEFENAMIC ACID	61-68-7	241.292	1.37516	1.0889
AVOCATIN A	NA	654.977	1.37293	1.22537
IRIGENIN	548-76-5	360.323	1.37189	4.07987
4,6-DIMETHOXY-5-METHYLISOFLAVONE	NA	296.326	1.37165	1.29284
LANOSTEROL	79-63-0	426.732	1.36893	9.29165
MELATONIN	73-31-4	232.285	1.36784	1.29621
NEROL	106-25-2	154.254	1.36768	1.58577
ANISODAMINE HYDROBROMIDE	17659-49-3	305.377	1.36366	1.07232
ISORESERPINE	482-85-9	608.695	1.36009	1.28287
CAPSAICIN	404-86-4	305.421	1.35948	3.24029
MYCLOBUTANIL	88671-89-0	288.783	1.35656	0.702757
VIOLASTYRENE	19034-96-9	270.331	1.35599	1.5606
ISOCONAZOLE NITRATE	24168-96-5	479.15	1.35596	0.298983
DESOXYMETASONE	382-67-2	376.472	1.35432	1.08427
PUERARIN	3681-99-0	416.388	1.35387	1.26181
CINTRIAMIDE	5588-21-6	237.258	1.35248	0.982647
ARIPIPRAZOLE	129722-12-9	448.397	1.35239	0.986271
SCLAREOL	515-03-7	308.509	1.34934	1.12569
NITRENDIPINE	84845-75-0	360.37	1.34639	0.74021
ETHYNODIOL DIACETATE	297-76-7	384.52	1.34552	0.8683
TRIADIMEFON	43121-43-3	293.756	1.34002	1.20065
HYDRALAZINE HYDROCHLORIDE	86-54-4	196.641	1.33873	1.50669
RAMIFENAZONE	3615-24-5	281.788	1.33785	1.34512
APHYLLIC ACID	642-67-1	266.387	1.33558	0.85337
3-DESHYDROXYSAPPANOL TRIMETHYL ETHER	NA	330.384	1.33179	1.07216
PYRIMETHAMINE	58-14-0	248.717	1.32986	0.393223
OXICONAZOLE NITRATE	64211-46-7	492.149	1.32956	1.18712
EUPATORIOCHROMENE	19013-03-7	218.255	1.32883	1.13347
IDEBENONE	58186-27-9	338.448	1.32834	2.08653
ANTIMONY POTASSIUM TARTRATE TRIHYDRATE	28300-74-5	667.864	1.32817	8.42391
GLYCOPYRROLATE	596-51-0	398.344	1.32817	1.04352
ETHINYL ESTRADIOL	57-63-6	296.413	1.32796	1.16218
ERGOCALCIFEROL	50-14-6	396.662	1.32673	2.42951
PREDNISOLONE SODIUM PHOSPHATE	125-02-0	484.398	1.32623	0.923049
AMINOTHIAZOLE	96-50-4	100.143	1.32587	0.830237
METHYCLOTHIAZIDE	135-07-9	360.24	1.32526	2.62077
ANTHRAQUINONE	84-65-1	208.219	1.32228	1.53181
ISOBUTAMBEN	94-14-4	193.248	1.32084	1.4597
BENZOCAINE	94-09-7	165.194	1.31984	1.46803
NOBILETIN	478-01-3	402.405	1.31935	0.627342
CARAPIN-8(9)-ENE	NA	466.536	1.31829	1.3088
ACARBOSE	56180-94-0	645.617	1.31751	0.943127
LOBENDAZOLE	6306-71-4	205.218	1.31403	1.15228
3,4,5-TRIMETHOXYBENZALDEHYDE	86-81-7	196.205	1.3125	0.836835
AMBROXIDE (-)	6790-58-5	236.401	1.31173	1.00186
HETEROPEUCENIN, METHYL ETHER	26213-95-6	274.319	1.30961	1.13748
CETIRIZINE HYDROCHLORIDE	83881-52-1	461.82	1.30952	1.09366
CANDICIDIN	1403-17-4	1109.33	1.30684	1.26203
CLONIXIN	17737-65-4	262.698	1.30591	1.31769
ISOOSAJIN	5745-54-0	404.467	1.30478	2.47283
p-FLUOROPHENYLALANINE	51-65-0	183.184	1.30364	1.28102
METHOPRENE (S)	40596-69-8	310.481	1.30333	1.41639
PIOGLITAZONE HYDROCHLORIDE	112529-15-4	392.908	1.30292	1.59632
OLMESARTAN MEDOXOMIL	144689-63-4	558.599	1.30081	1.53679
METHOXSALEN	298-81-7	216.195	1.30026	1.38292
FISETIN	528-48-3	286.243	1.2994	5.5985
SPARASSOL	520-43-4	196.205	1.2994	0.874776
ARABITOL	7643-75-6	152.148	1.29912	1.02875
ESTRIOL BENZYL ETHER	NA	378.516	1.29835	1.1637
4-NAPHTHALIMIDOBUTYRIC ACID	88909-96-0	283.286	1.29746	1.07643
TRICLOSAN	3380-34-5	289.547	1.29615	1.12039
DEXLANSOPRAZOLE	138530-94-6	369.368	1.29409	1.54466
AMITRAZ	33089-61-1	293.415	1.29384	1.40196
CYCLOVERATRYLENE	NA	450.537	1.29321	1.08595
TOLAZAMIDE	1156-19-0	311.406	1.29306	0.963075
AZADIRACHTIN	11141-17-6	720.731	1.29258	0.969383
3-ISOBUTYL-1-METHYLXANTHINE	28822-58-4	222.249	1.29217	0.846231
EZETIMIBE	163222-33-1	409.437	1.29209	1.11908
URETHANE	51-79-6	89.0947	1.29154	1.29145
TOLTRAZURIL	69004-03-1	425.389	1.28748	0.9791
IMATINIB	152459-95-5	493.617	1.28683	1.25352
CINCHOPHEN	132-60-5	249.272	1.28607	0.981654
MEBHYDROLIN	524-81-2	276.385	1.28523	1.23268
CEFDITORIN PIVOXIL	117467-28-4	620.73	1.28512	1.11824
CARBIDOPA	28860-95-9	226.234	1.28155	1.81307
CANDESARTAN CILEXTIL	139481-59-7	610.676	1.28133	1.27763
ETHENZAMIDE	938-73-8	165.194	1.28108	0.856102
APOMORPHINE HYDROCHLORIDE	41372-20-7, 314-19-2 [anhydrous], 58-00-4 [apomorphine]	303.792	1.2807	2.41669
FLAVANONE	487-26-3	224.262	1.27935	1.27106
TOSUFLOXACIN TOLUENESULFONATE HYDRATE	115964-29-9	594.571	1.27609	1.44059
FENOFIBRATE	49562-28-9	360.841	1.27451	1.00566
ARTEMOTIL	75887-54-6	312.41	1.27268	0.526896
ETHYL PARABEN	120-47-8	166.178	1.27255	1.17694
CRESOL	1319-77-3	108.141	1.27037	1.77226
TIOXOLONE	4991-65-5	168.172	1.26812	6.21355
16(17)-EPOXY-21-ACETOXY-5-PREGNENOLONE	NA	388.508	1.26778	3.6294
IVERMECTIN	70288-86-7	875.117	1.26565	0.78314
BISMUTH SUBSALICYLATE	14882-18-9	362.096	1.26549	12.6374
BETAMETHASONE SODIUM PHOSPHATE	151-73-5	516.415	1.2652	1.05302
ARTEPAULIN	13902-54-0	250.341	1.26321	1.16789
FLUNIXIN MEGLUMINE	42461-84-7	491.468	1.26257	1.24372
GLICLAZIDE	21187-98-4	323.417	1.26141	0.924695
METHYL ORSELLINATE	3187-58-4	182.178	1.26131	1.09182
BETULIN	473-98-3	442.732	1.25861	2.77467
MOMETASONE FUROATE	83919-23-7	521.443	1.25811	1.7919
CHRYSAROBIN	491-58-7	240.261	1.25764	0.865142
FURAZOLIDONE	67-45-8	225.162	1.25727	1.84854
DESACETYLCOLFORSIN	64657-20-1	368.474	1.25693	0.669614
NORHARMAN	244-63-3	168.2	1.25566	1.11043
ESTRADIOL BENZOATE	50-50-0	376.5	1.25566	1.03639
SINAPIC ACID	530-59-6	224.215	1.2554	0.895752
HARMANE	486-84-0	182.227	1.25328	1.1045
GLUCOSAMINIC ACID	3646-68-2	195.174	1.25231	0.992596
DICLOFENAC SODIUM	15307-79-6	318.137	1.25209	1.12426
DIPYRIDAMOLE	58-32-2	504.638	1.25209	0.742344
BISACODYL	603-50-9	361.401	1.24966	0.843225
EVERNINIC ACID	570-10-5	182.178	1.24923	1.07251
ISOPEONOL	493-33-4	166.178	1.24923	0.81654
TETRACAINE HYDROCHLORIDE	136-47-0, 94-24-6 [tetracaine]	300.832	1.24877	1.61966
2-METHOXY-4,5-METHYLENEDIOXYBENZALDEHYDE	5780-00-7	180.162	1.24846	1.02386
S-CARBAMOYL-L-CYSTEINE	2072-71-1	164.184	1.24807	0.903116
PHENOTHRIN	26002-80-2	350.462	1.24784	1.11959
GANGALEOIDIN	55365-63-4	413.214	1.24769	2.30813
ESTRONE	53-16-7	270.375	1.246	1.39479
DEFLAZACORT	14484-47-0	441.529	1.2459	0.852245
FLUOROMETHOLONE	426-13-1	376.472	1.24485	1.0189
GLYBURIDE	10238-21-8	494.014	1.24337	1.12204
PAROXYPROPIONE	70-70-2	150.179	1.24271	1.10274
PENTYLENETETRAZOL	54-95-5	138.173	1.24199	1.07186
PROTOPORPHYRIN IX	553-12-8	562.674	1.24059	5.15457
BEZAFIBRATE	41859-67-0	361.829	1.23984	0.987914
FLUVASTATIN SODIUM	93957-55-2	433.459	1.23982	0.546719
ISOSORBIDE DINITRATE	87-33-2	236.139	1.23937	1.00755
LIOTHYRONINE	6893-02-3	650.98	1.23791	1.13826
MECLOFENOXATE HYDROCHLORIDE	3685-84-5, 51-68-3(base)	294.18	1.23748	1.03651
CILNIDIPINE	132203-70-4	492.533	1.23702	1.13829
CAPSANTHIN	465-42-9	584.891	1.23639	1.85299
NONIVAMIDE	2444-46-4	293.41	1.23522	1.4783
DILOXANIDE FUROATE	3736-81-0	328.154	1.23313	1.17033
PYROGALLIN	NA	204.184	1.23308	3.99638
CHLORAMINE-T	127-65-1	227.646	1.23305	0.922102
COLESEVALAM HYDROCHLORIDE (high mol wt copolymer @ 5mg/ml)	182815-44-7	552.399	1.2329	1.13883
PIPERIC ACID	5285-18-7	218.211	1.23229	1.07677
APIXABAN	503612-47-3	459.509	1.23222	1.02001
beta-AMYRIN BENZOATE	3607-93-0	530.842	1.23071	0.940781
PURPUROGALLIN-4-CARBOXYLIC ACID	NA	264.193	1.23064	2.64207
HYMECROMONE METHYL ETHER	2555-28-4	190.201	1.23025	1.2536
ALLANTOIN	97-59-6	158.117	1.23007	1.12673
DEHYDROCHOLIC ACID	81-23-2	402.536	1.23007	0.977771
GALANGIN TRIMETHYL ETHER	26964-29-4	312.325	1.2289	1.20775
TRIBROMOETHANOL	75-80-9	282.758	1.22737	1.3171
PUTRESCINE DIHYDROCHLORIDE	333-93-7	161.076	1.2262	1.0628
LEVOSIMENDAN	141505-33-1	280.291	1.22541	0.568439
MECLIZINE HYDROCHLORIDE	31884-77-2, 1104-22-9 [anhydrous], 569-65-3 [meclizine]	463.882	1.22416	0.973503
PARACHLOROPHENOL	106-48-9	128.559	1.22372	1.19117
GLUCITOL-4-GLUCOPYANOSIDE	NA	344.318	1.22222	1.0231
CORTEXOLONE	152-58-9	346.471	1.22222	0.932473
MIRTAZAPINE	61337-67-5	265.361	1.2216	0.94014
PREDNICARBATE	73771-04-7	488.583	1.22098	1.12663
PRANOPROFEN	52549-17-4	255.276	1.22098	0.887943
COUMOPHOS	56-72-4	362.771	1.22087	1.35186
EFLOXATE	119-41-5	324.336	1.22072	1.14091
AZASERINE	115-02-6	173.129	1.21683	1.01174
BUTYL PARABEN	94-26-8	194.232	1.21572	1.22643
CHLOROGENIC ACID	327-97-9	354.316	1.21339	0.857094
AVANAFIL	330784-47-9	483.962	1.21108	1.032
DOXEPIN HYDROCHLORIDE	1229-29-4, 1668-19-5 [doxepin], 4698-39-9 [(//E//)-isomer], 25127-31-5 [(//Z//)-isomer]	315.846	1.21097	0.826898
PHENETHYLAMINE HYDROCHLORIDE	156-28-5, 64-04-0 (base)	157.645	1.21048	1.02942
RIFAMPIN	13292-46-1	822.961	1.20938	1.08196
SURAMIN HEXASODIUM	129-46-4, 145-63-1 [suramin]	1429.19	1.2082	1.01244
CEFOPERAZONE	62893-20-3	645.677	1.2082	0.90806
ETODOLAC	41340-25-4	287.362	1.20784	1.1361
SALSOLIDINE	493-48-1	207.275	1.20729	0.962249
SPIPERONE	749-02-0	395.481	1.20676	1.0463
SECNIDAZOLE	3366-95-8	185.184	1.20592	0.839977
HEPTAMINOL HYDROCHLORIDE	543-15-7, 372-66-7 [heptaminol]	181.708	1.20566	0.912581
ABSCISIC ACID (cis,trans; +/-)	14375-45-2	264.324	1.20459	1.02377
METHYL-2-HYDROXY-PHENYLPROPRIONATE	89471-28-0	210.232	1.20455	1.08306
FLEROXACIN	79660-72-3	369.347	1.20388	1.0139
MYCOPHENOLATE MOFETIL	115007-34-6	433.506	1.20383	0.207596
POMIFERIN DIMETHYL ETHER	NA	448.521	1.20301	1.16973
SPARFLOXACIN	110871-86-8	392.409	1.20279	0.839839
BENZONATATE	104-31-4	603.757	1.20203	1.67494
ENTACAPONE	116314-67-1	305.293	1.20029	0.996609
MEGLUMINE	6284-40-8	195.217	1.20029	0.972109
RIBAVIRIN	36791-04-5	244.209	1.20012	0.685326
2-METHOXYRESORCINOL	29267-67-2	140.14	1.19985	1.12096
PHENYLBUTYRATE SODIUM	90-27-7 (phenylbutyric acid)	186.188	1.19961	1.13292
NILVADIPINE	75530-68-6	385.38	1.19897	1.24341
BENZYL NICOTINATE	94-44-0	213.238	1.19897	0.999184
MELOXICAM	71125-38-7	351.405	1.19892	1.16091
CRYOFLURANE	76-14-2	170.922	1.19835	1.01137
CEFOXITIN SODIUM	66309-69-1, 61622-34-2 [cefotiam]	449.44	1.19813	1.14489
PERMETHRIN	52341-33-0, 52645-53-1	391.298	1.19763	1.34008
SINAPIC ACID METHYL ETHER	90-50-6	238.242	1.19753	0.86753
EVOXINE	522-11-2	347.371	1.19599	0.986
KOPARIN 2,3-DIMETHYL ETHER	NA	328.325	1.19419	0.921926
HAEMATOXYLIN PENTAACETATE	NA	528.474	1.19298	1.55698
PYROCATECHUIC ACID	303-38-8	154.123	1.19203	0.899714
RIFAXIMIN	80621-81-4	785.899	1.1919	1.37817
RETINYL ACETATE	127-47-9	328.499	1.19151	1.16616
LACTOBIONIC ACID	96-82-2	358.302	1.19121	1.14041
PROTIONAMIDE	14222-60-7	180.273	1.19112	0.85208
OXIDOPAMINE HYDROCHLORIDE	28094-15-7	205.643	1.19064	3.14333
DOBUTAMINE HYDROCHLORIDE	49745-95-1, 34368-04-2 [dobutamine]	337.85	1.19009	1.704
CARZENIDE	138-41-0	201.202	1.18989	0.866199
5alpha-CHOLESTAN-3beta-OL-6-ONE	NA	402.666	1.18981	1.20873
PIRENZEPINE HYDROCHLORIDE	29868-97-1, 28797-61-7 [pirenzepine]	424.333	1.1895	1.11808
SUVOREXANT	1030377-33-3	450.932	1.18928	1.39222
SYRINGIC ACID	530-57-4	198.177	1.18904	1.01949
QUERCITRIN	522-12-3	448.387	1.18875	0.914336
ESTRADIOL VALERATE	979-32-8	356.51	1.18812	1.07415
MEVALONIC ACID LACTONE	503-48-0	130.145	1.1875	0.983653
METHIONINE SULFOXIMINE (L)	15985-39-4	180.227	1.18727	1.03511
ARECOLINE HYDROBROMIDE	300-08-3, 63-75-2 [arecoline]	236.11	1.18693	1.62376
ACECLOFENAC	89796-99-6	354.192	1.1868	0.86396
ROSUVASTATIN CALCIUM	147098-20-2	520.619	1.18667	1.20027
GENETICIN	49863-47-0, 108321-42-2(sulfate)	496.563	1.18532	0.949459
MUCIC ACID	526-99-8	210.142	1.18519	0.936405
CEDROL	77-53-2	222.374	1.18428	0.916522
DEXAMETHASONE	50-02-2	392.472	1.18355	1.046
AURIN TRICARBOXYLIC ACID	4431-00-9	422.351	1.18341	1.20475
TORSEMIDE	56211-40-6	348.427	1.18318	1.0099
TROPINE	120-29-6	141.215	1.18287	0.975155
OXANTEL PAMOATE	68813-55-8	604.666	1.18282	1.07123
BAMBUTEROL HYDROCHLORIDE	81732-46-9	403.91	1.18249	0.880319
NARASIN	55134-13-9	765.047	1.18231	1.03715
DOXAZOSIN MESYLATE	77883-43-3	547.591	1.1819	1.13322
DIHYDROMYRISTICIN	607-91-0	194.232	1.18187	1.10371
3,5-DIHYDROXYFLAVONE	6665-69-6	254.245	1.18123	1.1171
GEMFIBROZIL	25812-30-0	250.341	1.18121	1.05522
PRAMOXINE HYDROCHLORIDE	637-58-1, 140-65-8 [pramoxine]	329.871	1.18087	1.43045
XYLAZINE	23076-35-9, 7361-61-7 [xylazine]	220.339	1.18087	0.976098
TESTOSTERONE	58-22-0	288.434	1.18084	2.43858
DIHYDROFOLIC ACID	4033-27-6	443.423	1.18079	1.01791
CROTAMITON	483-63-6	203.287	1.18057	1.20559
ETEBENECID	1213-06-5	257.311	1.18002	0.912689
ERYTHROSE	583-50-6	120.106	1.17978	0.982131
TRILOSTANE	13647-35-3	329.443	1.17832	1.63569
TEMAZEPAM	846-50-4	300.747	1.17824	1.19168
DIIODOTYROSINE DIHYDRATE	18835-59-1	469.016	1.17817	0.992054
BRAZILIN	474-07-7	286.287	1.17803	6.24927
GINKGOLIDE A	15291-75-5	408.409	1.17663	1.00111
ACETYL-DIHYDRO-7-EPIKHIVORIN	NA	602.685	1.17642	1.36971
8-HYDROXYCARAPINIC ACID	NA	470.524	1.17623	0.949522
OXAPROZIN	21256-18-8	293.325	1.17621	1.05268
IDAZOXAN HYDROCHLORIDE	79944-58-4	240.691	1.17527	1.0813
STIGMASTEROL	83-48-7	412.705	1.17488	1.10949
LUMIRACOXIB	220991-20-8	293.728	1.17319	0.714824
PIMOBENDAN	74150-27-9	334.381	1.17261	1.27031
DIALLYL SULFIDE	592-88-1	114.211	1.17218	0.957834
PROPIOLACTONE	57-57-8	72.0641	1.17026	0.911038
SODIUM MONOFLUOROPHOSPHATE	10163-15-2	143.95	1.17003	0.889588
DOCETAXEL	148408-66-6	861.946	1.16912	0.523942
ZOXAZOLAMINE	61-80-3	168.584	1.16893	1.24407
AVOCATIN B	batch 121201	570.902	1.168	1.1507
INDOMETHACIN	53-86-1	357.797	1.16779	0.970277
ESOMEPRAZOLE POTASSIUM	161796-84-5	369.735	1.16649	1.08276
FOSCARNET SODIUM	63585-09-1	191.951	1.16649	1.03816
BENZOYL PEROXIDE	94-36-0	242.233	1.16623	0.894691
2,2-DICHLOROPROPIONIC ACID	77-99-0	142.97	1.16604	0.92169
PYRITHYLDIONE	77-04-3	167.209	1.16441	0.63428
SODIUM SALICYLATE	54-21-7	160.106	1.16421	0.900055
CYCLOLEUCINE	52-52-8	129.16	1.16413	1.13563
ABIETIC ACID	514-10-3	302.461	1.16397	1.76671
NILUTAMIDE	63612-50-0	317.226	1.1636	1.0762
OMEGA-3-ACID ESTERS (EPA shown)	86227-47-6	330.515	1.16313	1.23709
BETULINIC ACID	472-15-1	456.715	1.16245	0.875737
AZATADINE MALEATE	3978-86-7	406.486	1.16078	1.17831
FLUFENAMIC ACID	530-78-9	281.236	1.16078	0.999121
GUAIAZULENE	489-84-9	198.311	1.1607	1.43488
PIPERAZINE	110-85-0, 144-29-6 [anhydrous], 41372-10-5 [piperazine citrate]	86.1377	1.16041	0.913505
FENBUTYRAMIDE	90-26-6	163.221	1.1595	1.17283
MORIN	480-16-0	302.243	1.15888	0.838876
LIPOAMIDE	3206-73-3	205.343	1.15815	1.24015
BECLAMIDE	501-68-8	197.666	1.15815	1.0197
ISOFLUPREDONE ACETATE	338-98-7	420.482	1.15792	1.20895
APRAMYCIN SULFATE	65710-07-8	637.665	1.15792	1.07015
DAPSONE	80-08-0	248.306	1.15765	0.968634
RACECADOTRIL	81110-73-8	385.486	1.15734	0.910616
DOCONEXENT	6217-54-5	328.499	1.15708	1.03441
4-METHYLDAPHNETIN	2107-77-9	192.173	1.15597	2.24282
SUPROFEN METHYL ESTER	NA	274.341	1.15597	1.20691
MYCOPHENOLIC ACID	24280-93-1	320.345	1.15556	0.187705
IRBESARTAN	138402-11-6	428.542	1.15477	1.1398
OLMESARTAN	144689-24-7	446.513	1.1545	1.17129
SULFASALAZINE	599-79-1	398.4	1.15378	0.835946
LUPEOL ACETATE	1617-68-1	468.77	1.15341	0.971364
EPRINOMECTIN	123997-26-2	914.154	1.15318	0.861115
OCTISALATE	118-60-5	250.341	1.15282	1.16052
METAXALONE	1665-48-1	221.258	1.15281	0.94143
PIMPINELLIN	131-12-4	246.222	1.1521	1.01295
SULFAMETER	651-06-9	280.307	1.15067	0.965679
AFALANINE	2901-75-9	207.231	1.15043	0.894439
RIZATRIPTAN BENZOATE	144034-80-0	391.477	1.15032	1.14787
RUTILANTINONE	21288-61-9	428.399	1.15022	1.11236
DISULFIRAM	97-77-8	296.54	1.15004	1.06827
MEDROXYPROGESTERONE ACETATE	71-58-9, 520-85-4 [medroxyprogesterone]	386.536	1.14989	1.12445
MOLSIDOMINE	25717-80-0	242.236	1.14936	1.24115
CYCLOCREATINE	35404-50-3	143.146	1.14928	0.978848
QUININE	130-95-0	324.426	1.14915	1.80682
TRIAMCINOLONE	124-94-7	394.444	1.14915	0.94424
PIDOTIMOD	121808-62-6	244.271	1.14909	0.829827
PIPEMIDIC ACID	51940-44-4 (acid)	303.323	1.1482	0.892505
ACADESINE	2627-69-2	258.236	1.14701	0.875603
DEOXYGEDUNIN	21963-95-1	466.58	1.14652	3.60137
LEVAMISOLE HYDROCHLORIDE	16595-80-5, 14769-73-4 [levamisole]	240.757	1.14644	1.0444
FOSFOMYCIN CALCIUM	26472-47-9, 23112-90-5(acid)	176.125	1.14635	0.997634
PIRIBEDIL HYDROCHLORIDE	3605-01-4	298.347	1.14632	1.02929
PHENFORMIN HYDROCHLORIDE	834-28-6	241.726	1.14528	1.05319
OLEANOLIC ACID ACETATE	4339-72-4	498.753	1.14517	0.795402
PODOTOTARIN	NA	570.907	1.14506	0.878185
CARBENOXOLONE SODIUM	7421-40-1, 5697-56-3 [carbenoxolone]	614.737	1.14491	0.999539
RONNEL	299-84-3	321.548	1.14427	1.10604
CLENBUTEROL HYDROCHLORIDE	21898-19-1	313.657	1.14427	0.901931
SACCHARIN	81-07-2	183.187	1.14347	1.05843
DIMESNA	16208-51-8	326.34	1.14319	0.952607
CHOLESTERYL ACETATE	604-35-3	428.705	1.14275	1.05215
DICLAZURIL	101831-37-2	407.646	1.14273	0.77275
CIMETIDINE	51481-61-9	252.343	1.14248	0.986595
ORNITHINE aKETOGLUTARATE	5191-97-9, 70-26-8 (base)	410.428	1.14223	0.896014
TANSHINONE IIA SULFONATE SODIUM	NA	396.398	1.14209	1.40898
BRINZOLAMIDE	138890-62-7	383.51	1.14204	0.961042
MEGESTROL ACETATE	595-33-5, 3562-63-8 [megestrol]	384.52	1.14183	0.979596
ZALEPLON	151319-34-5	305.342	1.14168	1.10238
GLYCOCHOLIC ACID	475-31-0	465.636	1.1412	1.11696
NEVIRAPINE	129618-40-2	266.305	1.14084	0.84186
SULFACHLORPYRIDAZINE	80-32-0	284.726	1.1406	1.02101
AVOCADYNE ACETATE	24607-06-5	326.48	1.14054	0.95347
TOTAROL-19-CARBOXYLIC ACID, METHYL ESTER	NA	330.471	1.14043	0.787303
GUANFACINE HYDROCHLORIDE	29110-48-3	282.559	1.1403	0.998179
AMMONIUM LACTATE	52003-58-4	107.11	1.1403	0.872119
BENZOYLPAS	13898-58-3	257.248	1.13945	0.955778
6,4'-DIMETHOXYFLAVONE	54401-47-7	282.299	1.13864	1.06387
PHENYLETHYL ALCOHOL	60-12-8	122.168	1.1386	1.04625
ACEDAPSONE	77-46-3	332.381	1.13788	1.09417
HAEMATOXYLIN	517-28-2	302.286	1.13777	9.13468
PIRENPERONE	75444-65-4	393.465	1.13635	1.12873
PIMOZIDE	2062-78-4	461.56	1.13628	1.23103
PIPENZOLATE BROMIDE	125-51-9, 13473-38-6 [pipenzolate]	434.377	1.13612	0.886961
TICLOPIDINE HYDROCHLORIDE	53885-35-1	300.252	1.13538	0.906079
CANAVANINE	543-38-4	176.176	1.13517	0.984165
TETRAHYDROPALMATINE	2934-97-6	355.438	1.13429	1.0668
DESTHIOBIOTIN (+)	15720-25-9	214.267	1.13404	1.03934
ETHYL EVERNINATE	6110-36-7	210.232	1.1336	1.09514
ALRESTATIN	51411-04-2, 51876-97-2 [alrestatin sodium]	255.232	1.13341	1.13231
AUROTHIOGLUCOSE	12192-57-3	392.183	1.13258	1.93967
PEONOL METHYL ETHER	829-20-9	180.205	1.13206	0.742018
PHTHALYLSULFATHIAZOLE	85-73-4	403.438	1.13197	1.02133
PSEUDO-ANISATIN	31090-37-6	298.339	1.13188	1.29281
ACEMETACIN	53164-05-9	415.834	1.13159	0.816057
ESTRADIOL PROPIONATE	3758-35-7	328.456	1.1307	1.01009
SULFAQUINOXALINE SODIUM	59-40-5	322.323	1.13053	1.10385
PACHYRRHIZIN	10091-01-7	336.304	1.13042	0.300207
ETOMIDATE	33125-97-2	244.296	1.12957	1.04543
N-PHENYLANTHRANILIC ACID	91-40-7	213.238	1.12941	1.17455
MANGIFERIN	4773-96-0	422.349	1.12897	0.888437
ETHACRIDINE LACTATE	1837-57-6; 6402-23-9 (hydrate)	343.386	1.12824	2.88224
4-(3-BUTOXY-4-METHOXYBENZYL)IMIDAZOLIDIN-2-ONE	29925-17-5	278.354	1.12787	1.02976
NATAMYCIN	7681-93-8	665.741	1.12763	1.02081
CARMINIC ACID	1260-17-9	492.397	1.12697	0.802323
ASIATICOSIDE	16830-15-2	959.145	1.12666	0.938458
SALVINORIN A	83729-01-5	432.475	1.12664	1.01564
OCTOCRYLENE	6197-30-4	361.488	1.12614	1.24139
LECANORIC ACID	480-56-8	318.286	1.12605	0.9583
MEDRYSONE	2668-66-8	344.499	1.12573	1.17206
ARSANILIC ACID	98-50-0	217.057	1.1257	0.899027
RESORCINOL MONOACETATE	102-29-4	152.151	1.12561	1.24553
SALICIN	138-52-3	286.284	1.12478	0.970063
QUINESTROL	152-43-2	364.533	1.12446	0.761422
7-METHOXYCHROMONE	NA	176.173	1.12435	1.1037
MANIDIPINE HYDROCHLORIDE	89226-75-5	610.716	1.12376	0.913488
PRONETALOL HYDROCHLORIDE	54-80-8	265.786	1.12316	0.944667
4-PHENYLBUTYRIC ACID	1821-12-1, 1716-12-7 [sodium phenylbutyrate]	164.206	1.12282	0.824174
ETHISTERONE	434-03-7	312.456	1.12226	0.982355
BEPHENIUM HYDROXYNAPTHOATE	3818-50-6	443.548	1.12182	0.989797
CRESOPIRINE	4386-39-4	194.189	1.12176	0.929676
FLUMEQUINE	42835-25-6	261.255	1.12157	1.17337
CARNITINE (dl) HYDROCHLORIDE	461-06-3	197.663	1.1212	0.960941
beta-SITOSTEROL	83-46-5	414.721	1.12114	1.20937
DANAZOL	17230-88-5	337.466	1.1211	0.690566
IRSOGLADINE MALEATE	84504-69-8, 57381-26-1 (base)	372.17	1.12084	1.19297
CLONAZEPAM	1622-61-3	315.718	1.12075	1.03942
CINCHONIDINE	485-71-2	294.4	1.12017	1.64914
SODIUM TETRADECYL SULFATE	139-88-8	316.439	1.11913	0.92255
MEFEXAMIDE HYDROCHLORIDE	1227-61-8	316.831	1.11895	1.00264
ALISKIREN HEMIFUMARATE	173334-57-1	667.847	1.11891	0.923229
ITOPRIDE HYDROCHLORIDE	122898-67-3	358.441	1.11844	0.848326
PRASTERONE	53-43-0	288.434	1.11837	1.31083
BETAMIPRON	3440-28-6	193.204	1.11837	0.925752
NANOFIN	504-03-0	113.204	1.11747	1.03491
PIPERONYL BUTOXIDE	51-03-6	338.448	1.11714	1.10047
DIMETHYLSULFONE	67-71-0	94.1329	1.11703	0.799863
5-AMINOPENTANOIC ACID HYDROCHLORIDE	NA	153.61	1.11665	0.930977
DOMPERIDONE	57808-66-9	425.922	1.11653	1.22016
SEDANOIC ACID	6697-07-0	210.275	1.11616	0.823104
LAWSONE	83-72-7	174.158	1.11546	4.58925
S-ISOCORYDINE (+)	475-67-2	341.411	1.11546	1.2372
GUAIACOL	90-05-1	124.141	1.11533	1.16334
BICUCULLINE(-) METHIODIDE	55950-07-7	509.301	1.11528	0.761926
DIATRIZOIC ACID	117-96-4	613.919	1.11504	0.96942
NIMESULIDE	51803-78-2	308.315	1.11491	0.75043
GLY-LEU-PHE-OH	NA	335.406	1.11488	0.904481
NOCODAZOLE	31430-18-9	301.326	1.11483	1.53994
PROCARBAZINE HYDROCHLORIDE	671-16-9	221.305	1.11465	0.966658
ARISTOLOCHIC ACID	313-67-7	341.28	1.11435	1.06079
MACLUROXANTHONE	5848-14-6	394.428	1.1142	0.772367
KETOROLAC TROMETHAMINE	74103-07-4	376.413	1.11399	1.44645
ATOVAQUONE	95233-18-4	366.848	1.11356	1.28826
CLIDINIUM BROMIDE	3485-62-9	432.361	1.11348	0.983775
NAFTOPIDIL	57149-07-2	392.502	1.11344	0.819518
ISOTRETINON	4759-48-2	300.445	1.11327	1.47066
TRAMADOL HYDROCHLORIDE	36282-47-0	299.844	1.11305	0.726185
EPICATECHIN PENTAACETATE	NA	500.463	1.11201	1.80831
METFORMIN HYDROCHLORIDE	1115-70-4	165.627	1.11116	1.00354
PROCODAZOLE	23249-97-0	190.203	1.11105	1.06409
CAPRYILIDENE	538-23-8	470.696	1.11097	0.942753
SULFANILAMIDE	63-74-1	172.207	1.11082	0.921132
CHOLESTAN-3beta,5alpha,6beta-TRIOL	1253-84-5	420.682	1.11055	0.953286
MITRAPHYLLINE	509-80-8	368.436	1.11055	0.937582
ROLIPRAM	61413-54-5	275.351	1.11054	0.861428
KETOPROFEN	22071-15-4	254.288	1.11039	1.12494
QUERCETIN	117-39-5, 6151-25-3(hydrate)	302.243	1.11004	5.12341
CEFALONIUM	5575-21-3	458.518	1.10998	0.974564
BROXYQUINOLINE	521-74-4	302.954	1.10978	0.181355
BITHIONOL	97-18-7	356.056	1.10931	0.109351
2-HYDROXY-5 (6)EPOXY-TETRAHYDROCARYOPHYLLENE	NA	238.373	1.10917	0.932016
DIPLOSALSALATE	530-75-6	300.27	1.10858	0.998166
LIMONIN	1180-71-8	470.524	1.1083	0.936003
PREDNISOLONE TEBUTATE	7681-14-3	458.6	1.10794	0.919775
ENALAPRIL MALEATE	76095-16-4, 75847-73-3 [enalapril]	492.531	1.10752	0.999539
gamma-AMINOBUTYRIC ACID HYDROCHLORIDE	56-12-2 (base)	139.583	1.10667	0.967702
CITIOLONE	1195-16-0	159.208	1.10666	0.871163
CRUSTECDYSONE	5289-74-7	480.648	1.10659	0.884242
CITICOLINE	987-78-0	488.331	1.10624	0.919931
N-HYDROXYMETHYLNICOTINAMIDE	3569-99-1	152.154	1.10606	0.917798
1-(2-METHOXYPHENYL)PIERAZINE HYDROCHLORIDE	NA	228.724	1.1055	1.06584
FlUMAZENIL	78755-81-4	303.296	1.10535	0.906437
ACETYLGLUTAMIC ACID	5817-08-3	189.169	1.10518	1.02057
D-PHENYLALANINE	673-06-3	201.654	1.10459	0.983392
PIPOBROMAN	54-91-1	356.059	1.10434	1.1688
CHLORZOXAZONE	95-25-0	169.568	1.10434	1.12676
TERBINAFINE HYDROCHLORIDE	78628-80-5	327.901	1.10368	1.09745
IMIPENEM	74431-23-5	317.366	1.10329	1.13576
EPRODISATE DISODIUM	36589-58-9	248.185	1.10329	0.884559
CYPERMETHRIN	52315-07-8	416.308	1.10312	1.07719
PIRFENIDONE	53179-13-8	185.228	1.10286	0.790344
DOXOFYLLINE	69975-86-6	266.259	1.1027	0.733651
SR-2640	105350-26-3	370.412	1.10254	1.05711
ALFUZOSIN HYDROCHLORIDE	81403-80-7	425.919	1.10216	1.17575
OLTIPRAZ	64224-21-1	226.342	1.10194	1.00327
NONIC ACID	NA	188.225	1.10185	0.922643
NARINGIN	10236-47-2	580.548	1.10131	0.784142
AMBROXOL HYDROCHLORIDE	23828-92-4, 18683-91-5 [ambroxol]	414.57	1.10077	0.751494
ISOXICAM	34552-84-6	335.341	1.09987	1.02718
DEXAMETHASONE SODIUM PHOSPHATE	2392-39-4, 312-93-6 [dexamethasone 21-(dihydrogen phosphate)]	516.415	1.09977	1.01412
RALOXIFENE HYDROCHLORIDE	82640-04-8	510.057	1.09954	1.06766
CANDESARTAN	139481-59-7	440.465	1.09922	0.710462
BEPRIDIL HYDROCHLORIDE	74764-40-2	403.012	1.09906	1.10075
CALCEIN	1461-15-0	622.547	1.09901	0.951532
LISINOPRIL	83915-83-7, 76547-98-3 [anhydrous]	405.498	1.09889	0.973366
TINIDAZOLE	19387-91-8	247.275	1.09889	0.880807
3H-1,2-DITHIOLE-3-THIONE	534-25-8	134.241	1.09778	1.77997
BRETYLIUM TOSYLATE	61-75-6	414.365	1.09745	0.997888
PIPERIDOLATE HYDROCHLORIDE	129-77-1, 82-98-4 [piperidolate]	359.9	1.09745	0.907171
NIFENAZONE	2139-47-1	308.343	1.09723	0.862978
ALLYLISOTHIOCYANATE	57-06-7	99.1551	1.09689	4.69423
FLORFENICOL	76639-94-6	358.218	1.09663	1.04328
THIAMYLAL SODIUM	337-47-3, 77-27-0 [thiamylal]	276.335	1.09598	0.98416
beta-CAROTENE [2mM]	7235-40-7	536.892	1.09586	1.69775
CARTEOLOL HYDROCHLORIDE	51781-21-6	328.842	1.09566	1.02481
DEOXYKHIVORIN	NA	570.686	1.09521	1.31945
CARYOPHYLLENE [t(-)]	87-44-5	190.331	1.09521	1.01844
EPIANDROSTERONE BENZOATE	NA	394.559	1.0952	1.06257
HESPERIDIN	520-26-3	610.574	1.0952	0.82356
CEFUROXIME SODIUM	56238-63-2	446.374	1.09457	1.18764
DYDROGESTERONE	152-62-5	312.456	1.09432	1.00577
ISAXONINE	4214-72-6	137.186	1.09371	0.836135
SULFABENZAMIDE	127-71-9	276.316	1.09354	0.910069
MODALINE SULFATE	2856-75-9	275.329	1.09324	1.05571
CEFAMANDOLE NAFATE	42540-40-9, 34444-01-4 [cefamandole]	512.502	1.09313	1.13873
TRAMIPROSATE	3687-18-1	139.174	1.09281	1.00338
THIODIGLYCOL	111-48-8	122.187	1.09252	0.836048
CELLOBIOSE (D[+])	528-50-7	342.303	1.09251	0.941902
1-HYDROXY-3,6,7-TRIMETHOXY-2,8-DIPRENYLXANTHONE	15404-76-9	438.525	1.09238	1.11335
ISOGENISTEIN TRIMETHYL ETHER	NA	312.325	1.09238	0.877823
TILORONE	27591-69-1, 27591-97-5 [tilorone]	410.561	1.09232	1.46634
TENOXICAM	59804-37-4	337.378	1.0918	1.02284
PEFLOXACINE MESYLATE	149676-40-4	429.471	1.09179	0.993083
SILIBININ	22888-70-6	482.448	1.09178	0.903865
HYDROFLUMETHIAZIDE	135-09-1	331.294	1.09172	0.995725
SPERMIDINE TRIHYDROCHLORIDE	334-50-9	254.632	1.09083	0.99718
DOPAMINE HYDROCHLORIDE	62-31-7, 51-61-6 [dopamine]	189.643	1.09063	1.11553
CISPLATIN	15663-27-1	300.057	1.09026	1.48387
ADRENALONE HYDROCHLORIDE	62-13-5	217.654	1.08958	1.4808
LOMERIZINE HYDROCHLORIDE	101477-55-8	505.01	1.08898	0.161906
AMINACRINE	90-45-9, 134-50-9 [aminacrine hydrochloride]	194.238	1.08889	0.117979
RONIDAZOLE	7681-76-7	200.155	1.08882	1.13434
MILRINONE	78415-72-2	211.225	1.08857	0.838653
DICYANDIAMIDE	461-58-5	84.081	1.08842	0.954127
TADALAFIL	171596-29-5	389.414	1.08791	0.938168
SODIUM CYCLAMATE	100-88-9(acid)	201.221	1.0878	0.907179
ACTARIT	18699-02-2	193.204	1.0878	0.80167
ALBUTEROL	18559-94-9	239.317	1.08758	0.908723
THIOPHANATE METHYL	23564-06-9	342.398	1.0875	1.00012
GALANTAMINE	357-70-0, 1953-04-4 [hydrobromide]	287.362	1.08738	1.08498
GLAUCONIC ACID ACETATE	NA	376.366	1.0871	0.89887
SOTALOL HYDROCHLORIDE	959-24-0	308.83	1.08684	1.15662
NIPECOTIC ACID	498-95-3	129.16	1.08666	0.758071
CARAZOLOL	57775-29-8	298.388	1.08665	1.30253
MESORIDAZINE BESYLATE	32672-69-8	544.759	1.08647	1.36523
MEMANTINE HYDROCHLORIDE	41100-52-1	215.769	1.08627	0.82425
RETINYL PALMITATE	79-81-2	524.878	1.08598	1.23097
ROSIGLITAZONE MALEATE	122320-73-4	473.509	1.08594	1.16401
PICROTIN	21416-53-5	310.307	1.08594	1.20678
FLUORESCEIN	2321-07-5	332.316	1.0858	1.01067
D-LACTITOL MONOHYDRATE	81025-04-9, 585-86-4	362.334	1.0858	0.888351
KOBUSONE	24173-71-5	222.33	1.08575	1.18256
MELIBIOSE	585-99-9	342.303	1.08565	0.968496
ALPINETIN METHYL ETHER	36052-66-1	284.315	1.08522	1.37617
NATEGLINIDE	105816-04-4	317.432	1.08511	0.933104
TRIENTINE HYDROCHLORIDE	38260-01-4	219.159	1.08501	0.464901
ESTROPIPATE	7280-37-7	436.575	1.08473	1.00967
COLCHICEINE	477-27-0	385.421	1.08472	0.869129
RITODRINE HYDROCHLORIDE	23239-51-2, 26652-09-5 [ritodrine]	323.823	1.0845	0.967458
MEPIVACAINE HYDROCHLORIDE	1722-62-9, 96-88-8 [mepivacaine]	282.816	1.08413	0.968815
QUERCETIN 5,7,3',4'-TETRAMETHYL ETHER	1244-78-6	358.351	1.0841	0.919662
PIROXICAM	36322-90-4	331.353	1.08386	0.921427
PRAVASTATIN SODIUM	81131-70-6	446.521	1.08307	0.919643
NISOLDIPINE	63675-72-9	388.424	1.08239	0.133708
DAPAGLIFLOZIN	461432-26-8	408.883	1.08163	0.97559
PHLORIDZIN	60-81-1	436.419	1.08122	0.844408
PROBUCOL	23288-49-5	516.855	1.08105	1.01578
VALDECOXIB	181695-72-7	314.366	1.08094	0.785835
TODRALAZINE HYDROCHLORIDE	14679-73-3	268.705	1.08072	1.06602
ANHYDROBRAZILIC ACID	NA	234.211	1.08039	1.06864
FINASTERIDE	98319-26-7	372.556	1.08016	0.986092
BITOSCANATE	4044-65-9	192.262	1.08015	0.941216
ETOSALAMIDE	15302-15-5	209.247	1.08015	0.888195
METHOXAMINE HYDROCHLORIDE	61-16-5, 390-28-3 [methoxamine]	247.724	1.08009	1.04078
FAMOTIDINE	76824-35-6	337.446	1.07974	1.02201
PERILLIC ACID (-)	7694-45-3	166.222	1.07955	1.05806
RETRORSINE	480-54-6	351.403	1.07948	0.281221
VARDENAFIL HYDROCHLORIDE	224789-15-5	525.074	1.07863	1.28438
OXINIACIC ACID	2398-81-4	139.112	1.07787	0.924314
RAMIPRIL	87333-19-5	416.522	1.07776	1.12871
OXONITINE	NA	645.71	1.07773	0.969121
DICHLOROPROP	120-36-5	235.068	1.07772	0.993408
7,3'-DIMETHOXYFLAVONE	NA	282.299	1.07695	1.16246
CARBADOX	6804-07-5	262.227	1.07689	1.09809
TRYPTAMINE	61-54-1	160.221	1.07686	0.849648
TETRANDRINE	518-34-3	622.768	1.07598	0.895218
CEFAMANDOLE SODIUM	34444-01-4	484.491	1.07587	1.32988
FLUMETHASONE	2135-17-3	410.462	1.07587	1.17811
FLUNISOLIDE	77326-96-6, 3385-03-3	434.509	1.07587	1.1203
GUANIDINE HYDROCHLORIDE	50-01-1	131.993	1.07573	0.861471
DIFLOXACIN HYDROCHLORIDE	91296-86-5	435.862	1.07572	0.890423
THIAMPHENICOL	15318-45-3	356.227	1.07568	1.00387
CYCLOSERINE (D)	68-41-7	102.093	1.0754	1.0479
ACAMPROSATE CALCIUM	77337-73-6	400.487	1.07532	0.92526
CLAVULANATE LITHIUM	58001-44-8(acid)	207.112	1.07515	1.15458
CHROMOCARB	4940-39-0	190.157	1.07484	0.85643
HEXAMETHONIUM BROMIDE	55-97-0, 60-26-4 [hexamethonium]	362.194	1.07484	0.765327
ETHOTOIN	86-35-1	204.23	1.07473	0.986889
METICRANE	1084-65-7	275.347	1.07466	1.07993
1-MONOPALMITIN	542-44-9	330.512	1.07442	0.775679
AMOROLFINE HYDROCHLORIDE	78613-38-4	353.98	1.07398	0.783796
FOSINOPRIL SODIUM	88889-14-9, 98048-97-6 [fosinopril]	585.659	1.07388	0.931013
TOLMETIN SODIUM	64490-92-2, 26171-23-3 [tolmetin]	279.274	1.07385	0.990696
FLUMETHAZONE PIVALATE	2002-29-1, 2135-17-3 [flumethasone]	494.581	1.07383	1.19838
RIBOFLAVIN 5-PHOSPHATE SODIUM	130-40-5	478.334	1.07344	1.3779
MEPHENESIN	59-47-2	182.221	1.073	1.08765
AMPHOTERICIN B	1397-89-3	924.102	1.07287	0.938298
EMPAGLIFLOZIN	864070-44-0	436.893	1.07249	0.889114
ALANYL-dl-LEUCINE	NA	202.255	1.07232	0.92719
PERILLYL ALCOHOL	536-59-4, 18457-55-1	152.238	1.07226	1.22169
ALLYLESTRENOL	432-60-0	300.489	1.07197	1.2115
NORETHYNODREL	68-23-5	298.429	1.07158	1.51248
CEPHALEXIN	23325-78-2, 15686-71-2 [anhydrous]	347.396	1.07156	1.01275
MEPARFYLON	77-75-8	98.146	1.07145	1.06022
AMINOPENTAMIDE SULFATE	119793-66-7	394.493	1.07132	0.943603
7-DEACETOXY-7-OXOKHIVORIN	15004-51-0	542.632	1.07095	2.78181
DEXPANTHENOL	81-13-0	205.256	1.07047	0.955517
FIPRONIL	120068-37-3	437.152	1.06962	1.10634
BETAMETHASONE ACETATE	987-24-6	434.509	1.06951	1.07782
SILDENAFIL CITRATE	139755-83-2	666.713	1.06949	1.31201
QUETIAPINE FUMARATE	111974-69-7	499.59	1.06905	1.21646
CEFPROZIL	121123-17-9	389.433	1.06905	1.13555
EUPHOL	514-47-6	426.732	1.069	1.87223
URAPIDIL HYDROCHLORIDE	34661-75-1	423.947	1.06895	0.937873
HYDROCORTISONE VALERATE	57524-89-7	446.589	1.06877	0.943916
CHLORANIL	118-75-2	245.878	1.06847	4.91893
RISEDRONATE SODIUM	115436-72-1	305.098	1.0684	0.938189
6-AMINONICOTINAMIDE	329-89-5	137.142	1.0677	0.619624
LAMOTRIGINE	84057-84-1	256.096	1.06757	0.831802
PHYTOL	7541-49-3	282.514	1.06748	1.16782
QUASSIN	76-78-8	388.465	1.06725	0.861269
GLIPIZIDE	29094-61-9	445.544	1.06706	0.915353
MECLOFENAMATE SODIUM	6385-02-0	318.137	1.06667	1.0268
AZILSARTAN MEDOXOMIL	863031-24-7	606.642	1.06647	1.10649
FELODIPINE	72509-76-3	384.262	1.06647	1.0132
ERYTHROMYCIN ETHYLSUCCINATE	1264-62-6, 114-07-8 [erythromycin]	862.074	1.06626	0.969405
2-AMINOBENZENESULFONAMIDE	NA	172.207	1.06615	0.931617
TRAZODONE HYDROCHLORIDE	25332-39-2, 19794-93-5 [trazodone]	408.334	1.06583	1.1941
CLOPIDOL	2971-90-6	192.046	1.06556	1.07216
(-)E-CARYOPHYLLENE hydrate	87-44-5	222.374	1.06538	1.07397
HOMIDIUM BROMIDE	1239-45-8	394.318	1.06535	0.51801
METHAZOLAMIDE	554-57-4	236.273	1.06494	1.35294
GLUCONOLACTONE	90-80-2	178.143	1.06494	0.992557
STRYCHNINE METHIODIDE	NA	476.361	1.0647	0.280824
ATOMOXETINE HYDROCHLORIDE	82248-59-7	291.824	1.06469	1.01611
NEOHESPERIDIN DIHYDROCHALCONE	20702-77-6	612.59	1.06461	0.909262
FLUCONAZOLE	86386-73-4	306.277	1.06451	1.0917
IDRAMANTONE	20098-14-0	166.222	1.06396	1.15299
DIFLORASONE DIACETATE	33564-31-7	494.538	1.06358	1.27501
NITARSONE	98-72-6	247.04	1.06353	0.716926
ACETYLCHOLINE CHLORIDE	60-31-1, 51-84-3 [acetylcholine]	181.664	1.06343	0.992385
21-ACETOXYPREGNENOLONE	566-78-9	374.525	1.06314	1.09752
BUCLADESINE SODIUM	16980-89-5, 362-74-3(acid}	491.376	1.06305	0.889908
MODAFINIL	68693-11-8	273.356	1.06295	1.02261
FORMESTANE	566-48-3	300.445	1.06289	1.22351
FENOPROFEN	31879-05-7	242.277	1.06275	1.0367
4-METHYLIMIDAZOLE	822-36-6	82.1058	1.06227	0.795803
URIDINE	58-96-8	244.206	1.06223	0.884138
MAFENIDE HYDROCHLORIDE	138-39-6	222.695	1.06219	1.02921
NIACINAMIDE	98-92-0	122.128	1.06195	1.06748
PECTOLINARIN	28978-02-1	622.585	1.06132	0.967802
QUINIC ACID	77-95-2	192.17	1.06114	0.896015
6,7-DICHLORO-3-HYDROXY-2-QUINOXALINECARBOXYLIC ACID	NA	259.05	1.06108	0.876961
MEQUINOL	150-76-5	124.141	1.06073	1.53499
ORNITHINE HYDROCHLORIDE	70-26-8	168.625	1.0607	0.925923
VERATRINE HYDROCHLORIDE	62-59-9	628.21	1.06026	0.939876
TETRAC	67-30-1	747.835	1.0602	0.825745
ZINC UNDECYLENATE [4mM]	557-08-4	431.916	1.05982	0.998163
ARMODAFINIL	112111-43-0	273.356	1.0596	1.04661
TIMONACIC	444-27-9	133.17	1.05952	0.804289
RIBOFLAVIN	83-88-5	376.372	1.05946	1.14758
MOLINDONE HYDROCHLORIDE	15622-65-8	312.843	1.05941	1.06936
PIRINIXIC ACID	50892-23-4	323.804	1.05932	0.857157
NAPROXEN	22204-53-1	230.266	1.0593	0.85838
VECURONIUM BROMIDE	50700-72-6	637.748	1.05885	0.887614
DEACETOXY(7)-7-OXOKHIVORINIC ACID	NA	520.582	1.0588	0.963087
GRISEOFULVIC ACID	469-54-5	338.747	1.05803	0.917466
NALBUPHINE HYDROCHLORIDE	23277-43-2, 20594-83-6 [nalbuphine]	393.915	1.05766	1.00269
KATACINE	NA	914.792	1.05764	0.952408
NICERGOLINE	27848-84-6	484.397	1.05717	1.07164
OCTODRINE	543-82-8	129.247	1.05717	0.979846
NAFTIFINE HYDROCHLORIDE	65473-14-5	323.869	1.05684	0.978357
ARBUTIN	497-76-7	272.257	1.05648	0.973561
NIALAMIDE	51-12-7	298.347	1.05646	0.929052
DEFERASIROX	0201530-41-8	373.371	1.05646	0.345031
CANTHAXANTHIN (euglenanone)	514-78-3	564.859	1.05633	0.966022
PHENACETIN	62-44-2	179.221	1.05621	1.13999
ISOGUVACINE HYDROCHLORIDE	68547-87-7	163.605	1.05612	0.949196
N-METHYL (-)EPHEDRINE [1R,2S]	552-79-4	179.264	1.05539	1.07282
TERCONAZOLE	67915-31-5	532.475	1.05498	1.03001
2-MERCAPTOETHANOL	60-24-2	78.1335	1.05491	2.63874
LEOIDIN DIMETHYL ETHER	NA	441.268	1.05491	1.13892
TACRINE HYDROCHLORIDE	1684-40-8	234.731	1.05484	0.821881
CEFEPIME HYDROCHLORIDE	123171-59-5	517.029	1.05483	0.861774
JOSAMYCIN	56689-45-3	828.016	1.05483	0.798732
ALOGLIPTIN BENZOATE	850649-62-6	461.525	1.0547	1.26123
ELAIDYLPHOSPHOCHOLINE	156161-89-6	433.617	1.05458	1.07436
ETHYL ORSELLINATE	2524-37-0	196.205	1.05446	0.839171
NIFUROXAZIDE	965-52-6	275.223	1.05432	1.67556
ADIPIC ACID	124-04-9	146.144	1.05425	0.909807
SARAFLOXACIN HYDROCHLORIDE	91296-87-6	421.835	1.05424	1.15621
NIMUSTINE HYDROCHLORIDE	55661-38-6	309.157	1.05302	0.88272
HUMULENE (alpha)	6753-98-6	204.359	1.05286	1.13505
ACEGLUTAMIDE	2490-97-3 (acid)	188.185	1.05269	0.814054
MADECASSIC ACID	18449-41-7	504.713	1.05237	1.08878
ACESULFAME POTASSIUM	55589-62-3	201.247	1.0521	1.05422
SITAGLIPTIN PHOSPHATE	486460-32-6	523.332	1.05207	1.69701
OXYMATRINE	16837-52-8	264.371	1.05186	0.871024
PEMIROLAST POTASSIUM	100299-08-9	266.309	1.05162	1.07216
PANTOTHENIC ACID(d) Na salt	63409-48-3	241.221	1.05119	1.07501
ETHYL VANILLIN	121-32-4	166.178	1.05076	1.03185
XANTHOPTERIN	119-44-8	179.139	1.05073	0.955539
ALTRETAMINE	645-05-6	210.284	1.0506	1.23947
HYDROLYSIS PRODUCT OF BUSSEIN	NA	648.667	1.05032	0.814965
TEICOPLANIN [A(2-1) shown]	61036-62-2	1877.68	1.05013	0.971989
QUINAPRILAT	85441-60-7	410.474	1.05013	0.87399
SULPIRIDE (S [-])	15676-16-1	341.432	1.04998	1.051
URSODIOL	128-13-2	392.584	1.04952	0.854219
DYCLONINE HYDROCHLORIDE	536-43-6	325.882	1.0495	3.7483
DIHYDROERGOTAMINE MESYLATE	6190-39-2	679.799	1.0495	0.896311
PHENFORMIN HYDROCHLORIDE	834-28-6	241.726	1.04936	1.07234
DIHYDROLIPOIC ACID	462-20-4	208.344	1.04918	1.18519
DIMETRIDAZOLE	551-92-8	141.13	1.04897	0.906983
FIROCOXIB	189954-96-9	336.41	1.04858	1.04121
METHACYCLINE HYDROCHLORIDE	3963-95-9, 914-00-1 [methacycline]	478.89	1.04837	1.02411
3-[3,4-DICHLOROPHENYL]1,1-DIMETHYLUREA	330-54-1	233.099	1.04827	1.08357
TETRAMIZOLE HYDROCHLORIDE	5086-74-8	240.757	1.0482	0.878173
CANRENONE	976-71-6	340.467	1.04814	1.41624
UMBELLIFERONE	93-35-6	162.146	1.04794	0.980605
THEOBROMINE	83-67-0 [base]	180.167	1.04781	0.976077
3-HYDROXYBENZYLHYDRAZINE DIHYDROCHLORIDE	81012-99-9	211.092	1.04764	1.84414
PISCIDIC ACID	35388-57-9	256.214	1.04752	0.87619
SULFAGUANIDINE	57-67-0	214.247	1.0475	0.840761
DIFUCOL HEXAMETHYL ETHER	14262-07-8	334.372	1.04746	0.978582
DIMETHYLFRAXETIN	6035-49-0	236.226	1.04746	0.975888
ANABASAMINE HYDROCHLORIDE	20410-87-1(base)	289.811	1.04744	0.991414
PROPOFOL	2078-54-8	178.277	1.04727	1.08364
GENTISIC ACID	490-79-9	154.123	1.04723	0.986894
ROXITHROMYCIN	80214-83-1	837.067	1.04702	1.04352
BENZOIC ACID	65-85-0	122.125	1.047	0.870026
MIGLITOL	72432-03-2	207.228	1.04685	1.00528
d-LIMONENE	138-86-7	136.239	1.04683	1.0611
DIAZOXIDE	364-98-7	230.674	1.04682	1.02465
TROLOX	53188-07-1	250.297	1.04609	0.981777
LEVOCARNITINE PROPIONATE HYDROCHLORIDE	119793-66-7	253.728	1.04576	0.961845
KETANSERIN	83846-83-7, 74050-98-9(base)	395.437	1.04552	1.05352
alpha-CYANO-4-HYDROXYCINNAMIC ACID	28166-41-8	189.172	1.04532	0.991425
NITROFURAZONE	59-87-0	198.139	1.04512	1.62155
PROXYPHYLLINE	6003-00-9	238.248	1.04469	0.931297
AZELAIC ACID	123-99-9	188.225	1.04444	1.04737
PREDNISOLONE HEMISUCCINATE	2920-86-7	460.529	1.04407	0.919619
SARSASAPOGENIN	126-19-2	416.65	1.04398	0.950928
LINEZOLID	165800-03-3	337.354	1.04352	0.826189
FENOTEROL HYDROBROMIDE	1944-12-3	384.273	1.04314	1.0462
TRICHLOROETHYLENE	79-01-6	131.389	1.04255	0.916958
METHYSERGIDE MALEATE	129-49-7	469.542	1.04254	1.06032
FLUDROCORTISONE ACETATE	514-36-3, 127-31-1 [fludrocortisone]	422.498	1.04251	1.15235
DEHYDROROTENONE	30990-44-4	392.412	1.04167	1.06889
FLUOCINOLONE ACETONIDE	67-73-2	452.5	1.04161	1.15404
CYROMAZINE	66215-27-8	166.187	1.04148	0.970449
BUSSEIN	41060-14-4	858.899	1.04144	0.842723
PIPERONYLIC ACID	94-53-1	166.135	1.04119	1.14278
BENZTHIAZIDE	91-33-8	431.942	1.04049	0.900112
ERYTHROMYCIN	114-07-8	733.945	1.04037	1.0463
SULFINPYRAZONE	57-96-5	404.491	1.04025	0.933865
PHENSUCCIMIDE	86-34-0	189.216	1.03981	0.874044
PYRIDOXINE HYDROCHLORIDE	65-23-6	205.643	1.03981	0.870298
BRONOPOL	52-51-7	199.99	1.03948	1.20913
CARSALAM	2037-95-8	163.134	1.03946	1.01191
CHLOROTHIAZIDE	58-94-6	295.725	1.03914	1.06596
CARBINOXAMINE MALEATE	3505-38-2, 486-16-8 [carbinoxamine]	406.87	1.03914	0.878275
METHYLPREDNISOLONE	83-43-2	374.481	1.03851	1.13192
ZIDOVUDINE [AZT]	30516-87-1	267.246	1.03848	0.963138
3-AMINO-1,2,4-TRIAZOLE	61-82-5	84.081	1.03838	1.01799
AMEZINIUM METILSULFATE	30578-37-1	313.334	1.0383	0.894491
AMPYZINE SULFATE	7082-29-3	221.236	1.0383	0.790947
PHYSOSTIGMINE SALICYLATE	57-64-7	413.478	1.038	1.00174
HYDROXYCHLOROQUINE SULFATE	747-36-4, 118-42-3 [hydroxychloroquine]	433.958	1.03768	0.986604
PROSCILLARIDIN A	466-06-8	530.664	1.03754	1.05075
BALSALAZIDE DISODIUM	150399-21-6	401.289	1.03742	0.79004
FLURBIPROFEN	5104-49-4	244.268	1.03714	0.9819
ORBIFLOXACIN	113617-63-3	395.385	1.03696	1.03595
TIBOLONE	5630-53-5	312.456	1.03657	0.970436
ETHOPABATE	59-06-3	237.258	1.03641	0.895219
RIVAROXABAN	366789-02-8	435.889	1.03614	1.41502
ACEXAMIC ACID	57-08-9	173.214	1.03595	0.822133
AGELASINE	NA	458.095	1.03581	1.18105
ETHOSUXIMIDE	77-67-8	141.171	1.0356	1.0306
SULISOBENZONE	4065-45-6	308.312	1.03555	0.919307
ETIDRONATE DISODIUM	7414-83-7	249.993	1.03507	1.05923
SISOMICIN SULFATE	32385-11-8	545.614	1.03481	0.692042
DEHYDRODIHYDROROTENONE	6659-45-6	394.428	1.03462	0.983355
METHYLPREDNISOLONE SODIUM SUCCINATE	2375-03-3	496.538	1.03448	1.01915
ALIZARIN	72-48-0	240.217	1.0343	0.999688
FAMCICLOVIR	104227-87-4	321.339	1.0342	0.984084
3alpha,12alpha-DIHYDROXY-PREGNAN-20-ONE	NA	334.503	1.03412	0.912775
SUCRALOSE	56038-13-2	397.639	1.03398	0.987406
NEPAFENAC	78281-72-8	254.291	1.03394	0.729227
PALIPERIDONE	144598-74-4	426.495	1.03394	0.700891
EVERNIC ACID	537-09-7	332.313	1.03344	0.97358
VANITIOLIDE	17692-71-6	253.322	1.03329	0.961003
BRAZILEIN	600-76-0	284.271	1.03319	2.67198
MONOCROTALINE	315-22-0	325.365	1.03318	1.08132
TROMETHAMINE	77-86-1	121.137	1.03302	0.922215
DEQUALINIUM CHLORIDE	522-51-0, 6707-58-0 [dequalinium]	527.586	1.03296	1.04023
INOSINE	58-63-9	268.231	1.03291	1.12431
SEVOFLURANE	28523-86-6	200.057	1.03263	0.899694
HYDROCORTISONE PHOSPHATE TRIETHYLAMINE	3863-59-0 [cortisol 21-(dihydrogen phosphate)]	644.837	1.03177	0.972377
PRIDINOL METHANESULFONATE	511-45-5	391.534	1.03123	0.786527
10-HYDROXYCAMPTOTHECIN	19685-09-7	364.361	1.03123	0.894167
COUMARIN	91-64-5	146.147	1.03089	1.04407
ISOXSUPRINE HYDROCHLORIDE	579-56-6, 395-28-8 [isoxsuprine]	337.85	1.03087	1.18425
FLUVOXAMINE MALEATE	61718-82-9	434.416	1.03076	0.843096
PYRITINOL	1098-97-1	368.477	1.0297	1.04526
BENOXINATE HYDROCHLORIDE	5987-82-6	344.885	1.02959	1.00957
PHTHALYLSULFACETAMIDE	131-69-1	362.364	1.02908	1.21121
ZOLMITRIPTAN	139264-17-8	287.365	1.02908	0.906083
TOLPERISONE HYDROCHLORIDE	70312-00-4	281.829	1.02881	1.07236
CYANOCOBALAMIN	68-19-9	1355.4	1.02876	0.869356
CLINAFOXACIN HYDROCHLORIDE	105956--99-8	402.256	1.02872	0.758723
THIOCTIC ACID	1077-24-7	206.328	1.02836	0.949669
TYLOSIN TARTRATE	1405-54-5, 1401-69-0(base)	1066.21	1.0281	1.12334
NETILMICIN SULFATE	56391-56-1	671.745	1.02785	0.929204
11(12)-EPOXY-URSOLOLACTONE ACETATE	NA	512.736	1.02778	1.14252
RETUSIN	1245-15-4	358.351	1.02778	0.956065
CEPHALOSPORIN C Zn	61-24-5	478.779	1.02777	0.989985
THEAFLAVIN	4670-05-7	564.507	1.02758	0.875429
HYMECHROME	90-33-5	176.173	1.02742	1.07278
AZLOCILLIN SODIUM	37091-66-0	483.482	1.02732	1.09905
BENZYL ALCOHOL	100-51-6	108.141	1.02727	1.05895
ROXATIDINE ACETATE HYDROCHLORIDE	93793-83-0	384.907	1.02698	0.735816
8-CYCLOPENTYLTHEOPHYLLINE	35873-49-5	248.287	1.02681	1.02097
ACETANILIDE	103-84-4	135.167	1.02673	0.97079
OCTOPAMINE HYDROCHLORIDE	104-14-3	189.643	1.02673	0.855199
RUTIN	153-18-4	610.531	1.02673	0.849024
ORSELLINIC ACID	480-64-8	168.151	1.02669	0.825935
HUPERZINE A	102518-79-6	242.324	1.02667	0.983241
HYDROCORTISONE ACETATE	50-03-3	404.508	1.0264	1.01728
ISOPROPAMIDE IODIDE	71-81-8, 7492-32-2 [isopropamide]	480.437	1.0264	0.995827
SPICULISPORIC ACID	469-77-2	328.409	1.02633	0.96818
HALOTHANE	151-67-7	197.382	1.02619	0.926747
RHAMNETIN	90-19-7	316.27	1.02582	0.989077
TENOFOVIR	206184-49-8 (acid)	287.217	1.02569	1.0429
BETHANECHOL CHLORIDE	590-63-6, 674-38-4 [bethanechol]	196.679	1.02564	0.975252
BATYL ALCOHOL	544-62-7	344.583	1.02564	0.891547
NEFOPAM	23327-57-3, 13669-70-0 [nefopam]	253.347	1.02553	1.06599
MESNA	19767-45-4, 3375-50-6 [2-mercaptoethanesulfonic, acid]	164.178	1.02553	0.974827
CEFPIRAMIDE	70797-11-4	612.647	1.02548	1.10716
SULFADIAZINE	68-35-9	250.281	1.0252	0.816435
d,l-threo-3-HYDROXYASPARTIC ACID	4294-45-5	149.104	1.02481	0.952161
IPRONIAZID PHOSPHATE	305-33-9	277.219	1.02466	0.866299
GOSSYPETIN	489-35-0	318.242	1.02444	0.932585
ASTRAGALOSIDE IV	84687-43-4	784.991	1.02444	0.867466
ATROPINE SULFATE	51-55-8, 5908-99-6 [atropine sulfate], 55-48-1 [anhydrous]	387.455	1.02429	0.930683
RAMOPLANIN [A2 shown; 2mM]	76168-82-6	2554.12	1.02416	0.97086
LARIXINIC ACID	118-71-8	126.113	1.02392	1.00224
6-AZATHYMINE	932-53-6	127.103	1.02372	1.67291
NORGESTREL	6533-00-2	312.456	1.02339	0.903305
CARBIMAZOLE	22232-54-8	186.234	1.02328	1.34589
OXYPHENONIUM BROMIDE	50-10-2	428.414	1.02328	0.983416
ANIRACETAM	72432-10-1	219.242	1.02301	0.90578
PAZUFLOXACIN MESYLATE	163680-77-1; 127045-41-4	414.413	1.02298	0.919129
EDARAVONE	89-25-8	174.204	1.02298	0.915691
DIMPYLATE	333-41-5	304.351	1.02287	1.16287
FUROSEMIDE	54-31-9	330.749	1.02282	0.985535
AMPROLIUM	121-25-5	278.787	1.02263	0.728034
LEVOFLOXACIN	138199-71-0	361.376	1.02232	0.999812
METACETAMOL	621-42-1	151.166	1.02221	0.88803
ENOXOLONE	471-53-4	470.699	1.02219	0.642974
TERAZOSIN HYDROCHLORIDE	70024-40-7	423.903	1.02199	1.11126
LOXOPROFEN	68767-14-6	246.309	1.0218	0.827535
PAEONOL	552-41-0	166.178	1.02141	0.84815
AMIFOSTINE	20537-88-6	214.225	1.02105	0.995095
N-METHYL-D-ASPARTIC ACID	6384-92-5	147.132	1.02064	0.960695
JUAREZIC ACID	1552-94-9	174.201	1.02061	0.92085
SULFADIMETHOXINE	122-11-2	310.334	1.01978	1.02381
SITOSTERYL ACETATE	NA	456.759	1.01974	0.833898
EBSELEN	60940-34-3	274.183	1.01947	1.0565
SANTONIN	481-06-1	246.309	1.01942	0.833269
CORTISONE ACETATE	50-04-4, 53-06-5 [cortisone]	402.492	1.01904	0.869829
POTASSIUM p-AMINOBENZOATE	150-13-0 (acid)	175.233	1.01889	0.936618
ANTIPYRINE	60-80-0	188.231	1.01889	0.895857
SUMATRIPTAN	103628-46-2	295.406	1.01851	1.10066
VINCAMINE	1617-90-9	354.453	1.01843	0.924387
OXETHAZAINE	126-27-2	467.657	1.01836	0.967583
HYDROXYUREA	127-07-1	76.0552	1.01834	1.40718
ADENINE	73-24-5	135.129	1.0183	1.00696
DIMINAZENE ACETURATE	536-71-0; 908-54-3(aceturate)	515.533	1.01827	0.829336
Ro15-413	91917-65-6	326.317	1.01794	0.991055
PICROPODOPHYLLIN ACETATE	NA	456.453	1.01775	0.83322
PHENACEMIDE	63-98-9	178.192	1.01772	0.868959
GANCICLOVIR HYDRATE	82410-32-0	273.25	1.01741	0.648362
REPAGLINIDE	135062-02-1	452.599	1.01737	1.20099
DINITOLMIDE	148-01-6	225.162	1.01709	0.835803
PROPANTHELINE BROMIDE	50-34-0, 298-50-0 [propantheline]	448.404	1.01709	0.904546
INOSITOL	87-89-8	180.159	1.01655	1.0309
DEXIBUPROFEN	51146-56-6	206.287	1.01654	0.684699
AMINOPYRINE	58-15-1	231.3	1.01635	0.908863
ERYTHROMYCIN STEARATE	643-22-1; 114-07-8(base)	1018.43	1.01635	0.797947
NICOTINE BITARTRATE	65-31-6	462.414	1.01626	0.925131
ADENOSINE TRIPHOSPHATE DISODIUM	34369-07-8	551.15	1.01626	0.921121
ALPRENOLOL HYDROCHLORIDE	13707-88-5	285.817	1.01626	0.905719
BISSALICYL FUMARATE	NA	356.292	1.01601	1.05097
DIFLUNISAL	22494-42-4	250.204	1.01599	0.767876
OXYMETAZOLINE HYDROCHLORIDE	2315-02-8, 1491-59-4 [oxymetazoline]	296.843	1.01583	0.922993
HISTAMINE DIHYDROCHLORIDE	51-45-6 [histamine]	184.07	1.01566	0.979494
CYSTEAMINE HYDROCHLORIDE	60-23-1	113.61	1.01545	1.00929
SOLANESOL	13190-97-1	631.091	1.01543	0.976487
PIROMIDIC ACID	19562-30-2	288.309	1.0148	0.912112
CARMOFUR	61422-45-5	257.267	1.01472	1.65923
TIGOGENIN	77-60-1	416.65	1.01458	0.861345
LOSARTAN	124750-99-8, 114798-26-4 [losartan]	422.921	1.01447	1.08648
OXYTHIAMINE CHLORIDE HYDROCHLORIDE	614-05-1	338.258	1.01433	0.830047
LOMEFLOXACIN HYDROCHLORIDE	98079-51-7 (acid)	387.817	1.01393	0.667911
HECOGENIN	467-55-0	430.633	1.0139	0.92056
QUIPAZINE MALEATE	5786-68-5, 4774-24-7 [quipazine]	329.359	1.01388	1.14327
GENTIAN VIOLET	548-62-9	407.991	1.01387	4.84924
CORTISONE	53-06-5	360.454	1.01365	0.951621
TIOPRONIN	1953-02-2	163.196	1.01365	0.95
MOXIFLOXACIN HYDROCHLORIDE	186826-86-8	437.903	1.01349	0.909732
GEMIFLOXACIN MESYLATE	204519-65-3	485.495	1.01332	1.09592
CANRENOIC ACID, POTASSIUM SALT	2181-04-6, 4138-96-9 [canrenoic acid]	396.576	1.01307	1.02158
XANTHURENIC ACID	59-00-7	205.172	1.01299	0.892188
GITOXIGENIN	545-26-6	390.524	1.01294	1.06567
PHYSOSTIGMINE SULFATE	64-47-1	373.431	1.0128	1.08053
PERINDOPRILAT	95153-31-4	340.423	1.01233	0.90827
DIACETAMATE	2623-33-8	193.204	1.01233	0.897416
DEHYDROACETIC ACID	520-45-6	168.151	1.01232	1.07851
2-HYDROXY-3,4-DIMETHOXYBENZOIC ACID	5653-46-3	198.177	1.01223	0.903762
MEGLUTOL	503-49-1	162.144	1.01188	1.10108
MEXAMINE	608-07-1	226.708	1.01169	0.89096
2-THIOURACIL	141-90-2	128.153	1.01151	1.09564
ALLYLTHIOUREA	109-57-9	116.186	1.01151	0.943516
CITRULLINE	627-77-0	175.189	1.01148	0.969133
1R,2S-PHENYLPROPYLAMINE	14838-15-4	151.21	1.01138	1.11507
BRIVUDINE	69304-47-8	333.141	1.0112	0.910043
REBAMIPIDE	90098-04-7	370.795	1.0111	0.805398
ACETYLCYSTEINE	616-91-1	163.196	1.0108	0.917189
ALLOPURINOL	315-30-0	136.114	1.0108	0.754591
IODIPAMIDE	606-17-7, 2618-26-0 [iodipamide sodium]	1139.77	1.01046	0.938897
CEFMENOXIME HYDROCHLORIDE	75738-58-8	548.024	1.01044	0.705033
LOBELINE HYDROCHLORIDE	90-69-7	373.927	1.01012	0.996578
ZILEUTON	111406-87-2	236.294	1.01005	1.04491
DOXYLAMINE SUCCINATE	562-10-7, 469-21-6 [doxylamine]	388.468	1.0099	0.967684
CHLORALOSE	15879-93-3	309.532	1.00986	0.879262
CACODYLIC ACID	75-60-5	137.998	1.00984	1.34294
BOVINOCIDIN	504-88-1	119.078	1.00961	0.801572
ISOSORBIDE MONONITRATE	16051-77-7	191.142	1.00939	0.973229
OXOLINIC ACID	14698-29-4 (acid)	299.33	1.00936	1.04051
CHLORMEZANONE	80-77-3	273.74	1.00823	0.926199
TRICHLORMETHIAZIDE	133-67-5	380.658	1.00782	1.49051
3-DEACETYLKHIVORIN	NA	544.648	1.00772	1.21882
STIGMASTA-4,22-DIEN-3-ONE	20817-72-5	410.689	1.00772	1.02361
CYACETACIDE	140-87-4	99.0928	1.00766	0.846607
ISONIAZID	54-85-3	137.142	1.00761	0.908425
OXYTETRACYCLINE	6153-64-6, 79-57-2 [anhydrous]	496.906	1.00732	0.841823
BARBITAL	57-44-3	184.196	1.00723	0.91384
WILFORLIDE A	84104-71-2	454.699	1.00699	0.847028
DIMETHADIONE	695-53-4	129.116	1.00685	1.0295
COTININE	486-56-6, 5695-98-7[fumarate]	176.22	1.00685	0.879388
CEFMETAZOLE SODIUM	56796-39-5	493.52	1.00683	1.30282
IMIQUIMOD HYDROCHLORIDE	99011-02-6 (base)	276.771	1.00672	1.13053
LEVALBUTEROL HYDROCHLORIDE	50293-90-8	275.778	1.00662	0.982809
BENURESTAT	38274-54-3	228.637	1.0066	1.03429
BORNYL ACETATE	76-49-3	196.292	1.00648	0.844315
MOXALACTAM DISODIUM	64953-12-4	564.445	1.00638	1.11996
CAPECITABINE	154361-50-9	359.357	1.00609	0.713474
12-HYDROXY-4,4-BISNOR-4,8,11,13-PODOCARPATETRAEN-3-ONE	NA	228.294	1.00598	0.971599
SULFACARBAMIDE	547-44-4	215.232	1.00597	0.996995
AMINOLEVULINIC ACID HYDROCHLORIDE	5451-09-2	167.593	1.00466	1.29929
LANOSTEROL ACETATE	2671-68-3	468.77	1.00437	1.73495
PROGLUMIDE	6620-60-6	334.419	1.00392	1.08008
SULFAPHENAZOLE	526-08-9	314.368	1.00389	0.91337
3alpha-HYDROXY-3-DEOXYANGOLENSIC ACID METHYL ESTER	NA	472.584	1.00386	0.741704
AMPYRONE	83-07-8	203.246	1.00375	0.938831
MOXISYLYTE HYDROCHLORIDE	54-32-0	315.844	1.0037	0.860532
GABOXADOL HYDROCHLORIDE	64603-91-4	176.604	1.00345	1.16528
DIOSMIN	520-27-4	608.558	1.00295	0.767619
TEGASEROD MALEATE	189188-57-6	417.469	1.00283	1.08571
PENICILLAMINE	52-67-5 (acid)	149.213	1.00246	0.886762
CROMOLYN SODIUM	15826-37-6	512.341	1.00228	0.935798
TOLAZOLINE HYDROCHLORIDE	59-97-2, 59-98-3 [tolazoline]	196.682	1.00203	0.877395
DOCOSANOL	661-19-8	326.611	1.00177	0.857985
ACEPROMAZINE MALEATE	3598-37-6	442.538	1.00149	0.91426
BENZOCLIDINE	16852-81-6	231.297	1.0008	0.924813
EPINEPHRINE BITARTRATE	51-42-3	333.298	1.00076	0.883723
BICALUTAMIDE	90357-06-5	430.381	0.999787	0.907393
LEVOCETIRIZINE DIHYDROCHLORIDE	130018-77-8 (base)	461.82	0.999755	0.838058
INDINAVIR SULFATE	0157810-81-6	613.807	0.99974	0.972375
DICHLORISONE ACETATE	79-61-8	455.383	0.999732	1.049
PROPRANOLOL HYDROCHLORIDE (+/-)	318-98-9	295.812	0.999347	1.0585
ESTRIOL	50-27-1, 514-68-1 [as, succinate]	288.39	0.999238	0.867097
TAZOBACTAM	89786-04-9	300.295	0.99913	0.676729
PROTRYPTYLINE HYDROCHLORIDE	1225-55-4	299.847	0.999086	0.82908
NEOSTIGMINE BROMIDE	114-80-7	303.201	0.998819	0.858522
ACETARSOL	97-44-9	275.094	0.998702	0.944667
BEKANAMYCIN SULFATE	4696-76-8 (base)	581.601	0.998693	1.13839
AVOCADENE	24607-08-7	286.459	0.99865	0.877357
AMITRIPTYLINE HYDROCHLORIDE	549-18-8	313.874	0.99865	0.625924
GIBBERELLIC ACID	77-06-5	346.384	0.998404	0.998944
L-BUTHIONINE SULFOXIMINE	83730-53-4	222.308	0.998264	1.16774
SALSOLINE	89-31-6	193.248	0.998253	0.906383
TRIMETHADIONE	127-48-0	143.144	0.998084	0.878258
N-METHYLANTHRANILIC ACID	119-68-6	151.166	0.997974	1.15615
ESCULIN MONOHYDRATE	531-75-9	358.305	0.997843	1.01744
PIPAMPERONE	1893-33-0	375.491	0.99782	0.980535
PREGNENOLONE SUCCINATE	4598-67-8	416.563	0.99782	0.926515
HYDROXYPROGESTERONE	3168-01-2	330.471	0.997592	1.2288
CYTISINE	485-35-8	190.247	0.997534	0.988666
BETAHISTINE DIHYDROCHLORIDE	5579-84-0, 5638-76-6 [betahistine]	209.12	0.997386	0.996467
16beta-METHYL-16(17)-EPOXY-5-PREGNENOLONE	NA	344.499	0.99738	0.92313
MONTELUKAST SODIUM	151767-02-1	608.181	0.997232	1.04219
GARLICIN	2179-57-9	146.275	0.997179	0.856497
FERROUS FUMARATE	141-01-5	169.905	0.997054	0.819105
SULOCTIDIL	54063-56-8, 54767-75-8	337.572	0.996764	1.89076
2-ACETYLPYRROLE	1072-83-9	109.129	0.996764	0.955239
ISOPILOCARPINE NITRATE	531-35-1 (base)	271.275	0.996692	1.01094
BENZBROMARONE	3562-84-3	424.091	0.996344	0.95971
DEXFOSFOSERINE HYDROCHLORIDE	407-41-0	221.535	0.996301	0.919988
DICLOXACILLIN SODIUM	13412-64-1, 343-55-5 [anhydrous], 3116-76-5 [dicloxacillin]	492.316	0.996192	0.827551
DIPYROCETYL	486-79-3	238.199	0.995875	0.851846
URSOLOLACTONE ACETATE	28290-51-9	498.753	0.995669	0.883083
DIACERIN	13739-02-1	368.303	0.995588	1.02178
EDITOL	102-60-3	292.422	0.995564	1.02538
CALCIUM GLUCEPTATE	29039-00-7	490.434	0.995564	0.972431
TRIMEDLURE	12002-53-8	232.753	0.995178	1.01
IPRATROPIUM BROMIDE	66985-17-9	412.371	0.995078	0.998336
TROXERUTIN	7085-55-4	742.691	0.995068	0.935549
3-ACETAMIDOCOUMARIN	779-30-6	203.199	0.994928	1.07186
LEVOTHYROXINE SODIUM	51-48-9	798.859	0.994771	1.08828
TROPISETRON HYDROCHLORIDE	105826-92-4, 89565-68-4	320.822	0.994697	0.855447
PASINIAZID	2066-89-9	290.281	0.994697	0.797905
FENIPENTOL	583-03-9	164.25	0.994693	0.944002
GRISEOFULVIN	126-07-8	352.774	0.994602	0.708567
PRASTERONE ACETATE	853-23-6	330.471	0.99455	1.36071
METHOCARBAMOL	532-03-6	241.246	0.994183	1.0735
ECONAZOLE NITRATE	68797-31-9, 27220-47-9 [econazole]	444.705	0.993887	1.05957
DIGOXIGENIN	1672-46-4	390.524	0.993845	0.946688
ESTRADIOL-3-SULFATE, SODIUM SALT	4999-79-5	374.435	0.993635	0.938028
SULBENTINE	350-12-9	314.474	0.992602	0.979253
DIBEKACIN	34493-98-6	451.524	0.992473	0.903021
ERYTHROMYCIN ESTOLATE	134-36-1, 114-07-8 [erythromycin]	1056.41	0.992449	1.05557
BISABOLOL ACETATE	NA	264.412	0.992449	0.963576
ACONITIC ACID	585-84-2	174.111	0.991972	0.761474
DIMENHYDRINATE	523-87-5	469.975	0.991622	0.921131
TROSPIUM CHLORIDE	10405-02-4	427.976	0.991621	1.00451
HALAZONE	80-13-7	270.092	0.991499	1.00842
DECOQUINATE [5mM]	18507-89-6	417.55	0.991271	1.00369
HYGROMYCIN B	31282-04-9	527.53	0.99111	1.03721
BISOPROLOL FUMARATE	104344-23-2	441.526	0.990859	1.2528
NIKETHAMIDE	59-26-7	178.236	0.990859	1.15035
VALSARTAN	137862-53-4	435.53	0.990634	0.984532
AMINOCAPROIC ACID HYDROCHLORIDE	4321-58-8	167.637	0.990553	0.922676
CYANIDIN CHLORIDE	528-58-5	322.704	0.990168	0.822119
MENBUTONE	3562-99-0	258.276	0.990099	1.08591
PICONOL	586-98-1	109.129	0.990099	1.04738
CEFTIOFUR HYDROCHLORIDE	80370-57-6	560.03	0.989944	1.02981
AMINOGUANIDINE SULFATE	996-19-0	172.163	0.989778	0.885753
HYDROCHLOROTHIAZIDE	58-93-5	297.741	0.989709	0.990246
LIOTHYRONINE (L- isomer) SODIUM	55-06-1, 6893-02-3 [liothyronine]	672.962	0.98965	1.02429
NORFLOXACIN	70458-96-7	319.339	0.989369	0.931248
NYSTATIN	114-90-9	926.118	0.989369	0.925412
NIACIN	59-67-6	123.112	0.989369	0.895098
BISABOLOL	515-69-5	222.374	0.989287	0.956189
RHODOCLADONIC ACID	26984-15-6	318.242	0.988521	0.901424
BICUCULLINE (+)	485-49-4	367.362	0.988521	0.817741
AMINOETHYLISOTHIOUREA DIHYDROBROMIDE	56-10-0	281.013	0.988235	0.394733
OFLOXACIN	82419-36-1 (acid)	361.376	0.987815	0.704029
RHODINYL ACETATE	141-11-7	198.308	0.987633	1.35313
CUELURE	3572-06-3	206.244	0.987472	0.9187
ICARIIN	489-32-7	676.678	0.987463	1.26339
CYPROTERONE ACETATE	427-51-0	416.949	0.987053	0.970237
GUAIFENESIN	93-14-1	198.221	0.987025	0.965823
QUINIDINE GLUCONATE	7054-25-3	520.585	0.986968	1.96993
METHSCOPOLAMINE BROMIDE	155-41-9	398.3	0.986534	0.985946
TROCLOSENE SODIUM	2893-78-9	219.948	0.986289	0.966784
DANTROLENE SODIUM	24868-20-0, 14663-23-1 [anhydrous], 7261-97-4 [dantrolene]	336.241	0.986117	0.974784
PERSEITOL	527-06-0	212.201	0.985829	0.881805
METYRAPONE	54-36-4	226.28	0.985375	0.998681
AMPIROXICAM	99464-64-9	447.47	0.985203	0.85352
ANDROSTA-1,4-DIEN-3,17-DIONE	897-06-3	284.402	0.985029	1.57654
SEROTONIN HYDROCHLORIDE	50-67-9	212.681	0.985007	0.889456
ESTRIOL TRIPROPIONATE	2236-31-9	456.584	0.984722	1.41007
PHENIRAMINE MALEATE	132-20-7, 86-21-5 [pheniramine]	356.425	0.984644	0.978593
MESALAMINE	89-57-6	153.139	0.984461	0.978513
FENSPIRIDE HYDROCHLORIDE	5053-08-7, 5053-06-5 [fenspiride]	296.8	0.984314	1.03775
DIPHENHYDRAMINE HYDROCHLORIDE	147-24-0	291.824	0.984006	0.951473
EDETATE DISODIUM	60-00-4(acid)	338.227	0.983736	0.966872
PREDNISOLONE	50-24-8 [anhydrous], 52438-85-4 [sesquihydrate]	360.454	0.9837	0.937462
PRALIDOXIME CHLORIDE	51-15-0	172.616	0.983607	0.908121
RESORCINOL	108-46-3	110.114	0.983493	0.993793
THIAMINE HYDROCHLORIDE	67-03-8	337.273	0.983464	0.720817
CHLORINDANOL	145-94-8	168.624	0.983033	1.23587
ACETOHEXAMIDE	968-81-0	324.402	0.983033	0.848485
2',6'-DIMETHOXYACETOPHENONE	2040-04-2	180.205	0.982835	0.863681
ACTINOQUINOL SODIUM	7246-07-3	275.26	0.98275	0.982092
L-DEOXYALLIIN	21593-77-1	161.224	0.98274	0.984738
FELBINAC	5728-52-9	212.251	0.982633	1.2726
HOMATROPINE HYDROBROMIDE	51-56-9, 87-00-3 [homatropine]	356.263	0.98255	0.95251
ROXARSONE	121-19-7	263.039	0.982334	0.896958
SCOPOLAMINE HYDROBROMIDE	6533-68-2, 114-49-8 [anhydrous], 51-34-3 [scopolamine]	384.273	0.982334	0.847354
HEXYLENE GLYCOL	107-41-5	118.177	0.981764	0.963864
BROMOPRIDE	4093-35-0	344.254	0.981732	0.787918
SKYRIN	602-06-2	538.472	0.981685	0.882282
GLAUCONIC ACID	745-10-8	334.329	0.981558	0.74275
SULFAMETHOXAZOLE	723-46-6	253.281	0.981176	0.889577
SULFATHIAZOLE	72-14-0	255.319	0.981176	0.861962
HYDROQUINONE	123-31-9	110.114	0.981114	25.1938
METHYLATROPINE NITRATE	52-88-0	366.418	0.981052	0.918579
SUCCINYLACETONE	51568-18-4	158.155	0.980816	0.362475
VIOMYCIN SULFATE	37883-00-4	783.78	0.980779	0.936979
GABAPENTIN	60142-96-3	171.241	0.980383	0.920181
BETAXALOL HYDROCHLORIDE	63659-19-8	343.898	0.9802	0.927631
SODIUM FLUOROACETATE	62-74-8	100.025	0.979934	0.750832
LEVONORDEFRIN	829-74-3, 18829-78-2 [replaced]	183.209	0.979866	0.857019
BUSPIRONE HYDROCHLORIDE	33386-08-2	421.974	0.979793	0.986648
PINACIDIL	85371-64-8, 60560-33-0 [anhydrous]	245.33	0.979793	0.942356
CHLORPROPAMIDE	94-20-2	276.744	0.979757	0.920773
L-ALANINOL	2749-11-3	75.1113	0.979749	0.764089
BUFLOMEDIL HYDROCHLORIDE	35543-24-9, 55837-25-7(base)	343.854	0.979395	0.934289
DICLORALUREA	116-52-9	354.833	0.979307	1.07658
PENCICLOVIR	39809-25-1	253.263	0.979112	0.688873
LOFEXIDINE HYDROCHLORIDE	21498-08-8	295.598	0.979112	0.649805
GATIFLOXACIN	160738-57-8	375.403	0.979038	0.909039
STAVUDINE	3056-17-5	224.218	0.978242	0.655579
DICYCLOHEXYLUREA	2387-23-7	224.349	0.97817	0.787025
AMCINONIDE	51022-69-6	502.585	0.978096	1.01201
SUCCINYLSULFATHIAZOLE	116-43-8	355.394	0.978065	1.04312
D-(+)-MALTOSE	69-79-4	342.303	0.978062	1.27862
GALLIC ACID	149-91-7	170.123	0.977939	1.11659
HYDROXYTOLUIC ACID	83-40-9	152.151	0.977939	1.06176
ADONITOL	488-81-3	152.148	0.977718	1.09386
MEPRYLCAINE HYDROCHLORIDE	956-03-6	271.79	0.977161	0.998511
CEPHRADINE	38821-53-3 [anhydrous], 58456-86-3 [dihydrate], 31828-50-9 [non-stoichiometric hydrate]	349.412	0.977058	1.03947
HYDROCORTISONE	50-23-7	362.47	0.977058	1.0192
ROFLUMILAST	162401-32-3	403.216	0.976864	1.14696
RANOLAZINE DIHYDROCHLORIDE	95635-55-5	500.47	0.976694	1.15884
LINAGLIPTIN	668270-12-0	474.57	0.976694	0.98582
TRIMETAZIDINE DIHYDROCHLORIDE	5011-34-7	339.265	0.976572	0.913841
TIGECYCLINE	220620-09-7	585.663	0.976497	0.9739
EPLERENONE	107724-20-9	414.503	0.976497	0.888004
CYCLIZINE	82-92-8	266.389	0.97639	0.86496
METHENAMINE	100-97-0	140.189	0.976286	1.04657
HETACILLIN POTASSIUM	5321-32-4, 3511-16-8 [hetacillin]	427.571	0.976286	1.03131
BETAMETHASONE 17,21-DIPROPIONATE	5593-20-4	504.601	0.976265	1.30004
MIDODRINE HYDROCHLORIDE	3092-17-9, 42794-76-3 [midodrine]	290.749	0.976265	0.844518
ORNIDAZOLE	16773-42-5	219.629	0.976234	1.0137
L-PHENYLALANINOL	3182-95-4	151.21	0.975892	1.05606
TICARCILLIN DISODIUM	4697-14-7	428.396	0.975539	0.910082
MOROXYDINE HYDROCHLORIDE	3731-59-7	207.664	0.975339	0.856786
DIHYDROJASMONIC ACID, METHYL ESTER	24851-98-7	226.318	0.975309	1.02557
SHIKIMIC ACID	138-59-0	174.155	0.975017	0.883804
ETHYLENEDIAMINE TETRACETIC ACID	60-00-4	292.248	0.974867	0.934372
BRUCINE	4845-99-2, 357-57-3 [brucine]	394.475	0.974825	0.814138
HEMICHOLINIUM BROMIDE	312-45-8	574.358	0.974642	0.817823
IBANDRONATE SODIUM	138926-19-9	359.231	0.974246	0.961493
ALLOPREGNANOLONE	516-54-1	318.504	0.97411	1.03963
AKLOMIDE	3011-89-0	200.583	0.973578	0.828269
ALLOXAN	2244-11-3	142.072	0.973578	0.995258
CAPOBENIC ACID	21434-91-3	325.365	0.973387	1.02711
PENICILLIN G POTASSIUM	69-57-8, 61-33-6 [penicillin, G]	372.491	0.973305	0.845144
PERINDOPRIL ERBUMINE	107133-36-8; 82834-16-0 (perindopril)	441.616	0.973208	1.03627
LOMUSTINE	13010-47-4	233.7	0.97302	0.68448
OLANZAPINE	132539-06-1	312.44	0.972536	0.96509
BUMETANIDE	28395-03-1	364.423	0.972312	0.981371
ACEDOBEN	556-08-1	179.177	0.972304	0.824425
RAMELTEON	196597-26-9	259.351	0.972284	1.07048
DAPTOMYCIN (5 millimolar/DMSO)	103060-53-3	1620.71	0.972284	1.01009
FENOFIBRIC ACID	42017-89-0	318.76	0.972284	0.94128
TRIGONELLINE	535-83-1	137.139	0.971863	0.923914
NADOLOL	42200-33-9	309.409	0.971684	0.88268
TULOBUTEROL HYDROCHLORIDE	41570-61-0	264.197	0.97164	0.86034
LORGLUMIDE SODIUM	97964-56-2 (acid)	481.399	0.971466	1.13583
PIRACETAM	7491-74-9	142.159	0.970874	1.02381
PAMABROM	606-04-2	259.063	0.97075	0.915525
TAMSULOSIN HYDROCHLORIDE	106463-17-6	444.982	0.970407	0.903564
3-HYDROXYQUINOXALINE CARBOXYLIC ACID	1204-75-7	190.16	0.970232	0.900726
MERBROMIN	129-16-8	750.661	0.969935	3.66346
4-ANISALDEHYDE	123-11-5	136.152	0.969795	1.0277
TETRACYCLINE HYDROCHLORIDE	64-75-5	480.906	0.969592	0.761875
FUSARIC ACID	536-69-6	165.194	0.96935	0.884883
DOXYCYCLINE HYDROCHLORIDE	17086-28-1, 564-25-0 [anhydrous]	480.906	0.968774	0.719305
ADELMIDROL	1675-66-7	274.363	0.968691	1.02195
WARFARIN	81-81-2	308.337	0.968627	0.993135
FLOPROPIONE	2295-58-1	182.178	0.968596	1.04824
ETHIONAMIDE	536-33-4	166.246	0.968233	0.803
DIPYRONE	5907-38-0	333.344	0.968204	1.06591
CREATININE	60-27-5	113.12	0.967965	1.00068
CHLOROPHYLLIDE Cu COMPLEX Na SALT	11006-34-1	726.181	0.967789	1.0189
PROBENECID	57-66-9	285.365	0.967635	0.941352
ETAZOLATE HYDROCHLORIDE	35838-58-5	325.801	0.9674	0.929911
CYCLOTHIAZIDE	2259-96-3	389.882	0.967309	0.937856
EPHEDRINE (1R,2S) HYDROCHLORIDE	50-98-6, 299-42-3 [(-)-ephedrine]	201.698	0.967251	0.883545
AMIKACIN HYDRATE	37517-28-5	603.629	0.966979	1.02556
METHYL CHOLATE	1448-36-8	422.61	0.966914	0.247976
PIDOLIC ACID	98-79-3	129.116	0.966551	1.00561
KHELLIN	82-02-0	260.249	0.96652	1.0192
LEVOMENTHOL	2216-51-5	156.27	0.966411	0.791274
7-AMINOCEPHALOSPORANIC ACID	957-68-6	272.282	0.966262	1.02642
TILMICOSIN	108050-54-0	869.156	0.966238	1.21909
AZTREONAM	78110-38-0	435.437	0.966238	1.10145
LEVETIRACETAM	102767-28-2	170.213	0.966057	0.724896
ANASTROZOLE	120511-73-1	293.374	0.966057	0.706226
ALTHIAZIDE	5588-16-9	383.897	0.966013	0.987335
ACETYLTRYPTOPHAN	1218-34-4	246.268	0.965821	0.804575
ERGONOVINE MALEATE	129-51-1, 60-79-7 [ergonovine]	441.488	0.965727	1.00592
OXYBUTYNIN CHLORIDE	1508-65-2	393.958	0.965723	1.03871
KASUGAMYCIN HYDROCHLORIDE	19408-46-9, 6980-18-3 (base)	415.831	0.96558	0.85669
CLOFIBRIC ACID	882-09-7	214.65	0.965481	0.850693
CADIN-4-EN-10-OL	481-34-5	222.374	0.96548	1.53405
CLIMBAZOLE	38083-17-9	292.768	0.965475	0.876285
TOLBUTAMIDE	64-77-7	270.353	0.964958	0.875124
PRAZIQUANTEL	55268-74-1	312.415	0.9648	0.906816
RUFLOXACIN HYDROCHLORIDE	106017-08-7, 101363-10-4	363.414	0.964367	0.903198
KITASAMYCINS [A1 shown]	1329-21-8	785.978	0.96291	0.999561
INDAPAMIDE	26807-65-8	365.841	0.962864	0.985228
LOBARIC ACID	522-53-2	456.497	0.962826	1.05347
L-LEUCYL-L-ALANINE	7298-84-2	202.255	0.962777	0.898574
ESCITALOPRAM OXALATE	219861-08-2	414.437	0.962753	0.970813
CLONIDINE HYDROCHLORIDE	4205-91-8, 4205-90-7 [clonidine]	266.559	0.962681	1.05283
CHLORQUINALDOL	72-80-0	228.079	0.962367	1.0444
NITHIAMIDE	140-40-9	187.178	0.962316	0.955621
PIMETHIXENE MALEATE	314-03-4	409.508	0.962269	0.961845
CHOLIC ACID	81-25-4	408.583	0.962244	1.01039
METHIMAZOLE	60-56-0	114.17	0.961969	1.12885
NICORANDIL	65141-46-0	211.179	0.961609	0.848938
MENTHONE	14073-97-3	154.254	0.961597	0.943126
GRANISETRON HYDROCHLORIDE	107007-99-8	348.879	0.961334	0.884083
PRASUGREL	150322-43-3	373.45	0.961329	1.13462
DEBRISOQUIN SULFATE	581-88-4	273.313	0.961065	0.841923
CEFDINIR	91832-40-5	395.418	0.961011	1.11382
IOHEXOL	66108-95-0	777.093	0.960836	0.681122
BISPHENOL A	80-05-7	228.294	0.960463	0.947742
2,6-DIHYDROXY-4-METHOXYTOLUENE	NA	154.167	0.960162	1.27157
SMILAGENIN ACETATE	NA	458.688	0.960162	0.969826
HYDROXYAMPHETAMINE HYDROBROMIDE	306-21-8, 1518-86-1 [hydroxyamphetamine]	232.122	0.960079	1.07651
CHOLESTERYL HEMISUCCINATE	1510-21-0	486.742	0.959647	0.364934
DIETHYLCARBAMAZINE CITRATE	1642-54-2	391.425	0.959634	0.978609
DESVENLAFAXINE SUCCINATE	93413-62-8	381.473	0.959529	0.93817
CHLORAMPHENICOL SODIUM SUCCINATE	982-57-0, 56-75-7 [chloramphenicol]	445.191	0.959514	1.12217
PYRIDOSTIGMINE BROMIDE	101-26-8, 155-97-5 [pyridostigmine]	261.12	0.959248	0.955028
OLSALAZINE SODIUM	6054-98-4	346.209	0.959095	0.720503
RITONAVIR	155213-67-5	720.96	0.959095	0.557205
IFOSFAMIDE	3778-73-2	261.09	0.95891	1.08106
5-FLUOROINDOLE-2-CARBOXYLIC ACID	399-76-8	179.152	0.958765	0.807785
APOCYNIN	498-02-2	166.178	0.958718	0.903171
BUPROPION	31677-93-7	276.208	0.958548	0.961844
HYDROXYZINE PAMOATE	10246-75-0, 68-88-2 [hydroxyzine]	763.295	0.958389	0.699419
ATENOLOL	29122-68-7	266.343	0.95817	1.00375
CHLORAMPHENICOL PALMITATE	530-43-8	561.552	0.958165	0.93477
AMPICILLIN SODIUM	69-52-3, 69-53-4 [ampicillin]	371.393	0.958165	0.904815
OXTRIPHYLLINE	4499-40-5	283.333	0.958107	0.951014
PROPYLTHIOURACIL	51-52-5	170.235	0.958008	0.834501
PHENOLSULFONPHTHALEIN	143-74-8	354.384	0.957988	0.912843
DIOSGENIN	512-04-9	414.634	0.957929	0.969091
COTARNINE CHLORIDE	10018-19-6, 82-54-2 [cotarnine]	255.703	0.957374	1.00805
ONDANSETRON HYDROCHLORIDE	99614-02-5	329.833	0.957354	0.757437
METHYL PARABEN	99-76-3	152.151	0.957291	0.986521
ACETYL-L-LEUCINE	99-15-0	173.214	0.957176	0.969204
3-beta-ACETOXYALLOPREG-16-EN-20-ONE	NA	358.526	0.957008	4.95359
ASPARTAME	22839-47-0	294.31	0.956654	1.01298
THONZONIUM BROMIDE	553-08-2	591.725	0.956638	0.939005
CHLORTHALIDONE	77-36-1	338.772	0.956588	1.03092
NOVOBIOCIN SODIUM	1476-53-5, 303-81-1 [novobiocin]	634.621	0.956296	0.7774
BENFOTIAMINE	22457-89-2	466.456	0.956138	0.904523
ANDROGRAPHOLIDE	5508-58-7	350.459	0.955771	35.1301
IMIDAZOL-4-YLACETIC ACID SODIUM SALT	56368-58-2	148.098	0.955237	0.910764
OSAJIN 4'-METHYL ETHER	27762-88-5	418.494	0.954694	1.1865
IOVERSOL	8771-40-2	807.12	0.954626	0.933699
CHLOROBUTANOL	57-15-8	177.459	0.954626	0.853647
BETAMETHASONE	378-44-9	392.472	0.954532	1.00334
PROPOXYCAINE HYDROCHLORIDE	550-83-4	330.858	0.954248	1.00375
ACETOHYDROXAMIC ACID	546-88-3	75.0677	0.954165	1.05865
TRANDOLAPRIL	87679-37-6	430.549	0.954041	1.03084
METAPROTERENOL	586-06-1, 5874-97-5 [metaproterenol sulfate]	211.263	0.953915	1.01918
beta-CARYOPHYLLENE ALCOHOL	472-97-9	222.374	0.953786	0.84283
LYNESTRENOL	52-76-6	284.446	0.953247	1.43941
DILTIAZEM HYDROCHLORIDE	33286-22-5, 42399-41-7 [diltiazem]	450.988	0.953179	0.989929
RACTOPAMINE HYDROCHLORIDE	90274-24-1	337.85	0.953003	0.716361
CHOLESTEROL	57-88-5	386.667	0.952941	1.0873
ERGOSTEROL	57-87-4	396.662	0.952918	1.37487
ADENOSINE	58-61-7	267.246	0.952767	0.816741
DONEPEZIL HYDROCHLORIDE	142057-77-0	415.965	0.952661	0.92864
LEUCOVORIN CALCIUM	1492-18-8	511.513	0.952125	1.0181
DJENKOLIC ACID	498-59-9	254.329	0.95205	0.728222
PICROTOXININ	17617-45-7	292.291	0.951456	0.85302
URACIL	66-22-8	112.089	0.951262	0.662953
HYDROCORTISONE HEMISUCCINATE	83784-20-7, 2203-97-6 [anhydrous]	462.545	0.95123	1.01088
SYNEPHRINE TARTRATE	16589-24-5	484.508	0.951226	0.930891
GLIMEPIRIDE	93479-97-1	490.626	0.950699	0.996502
OXCARBAZEPINE	28721-07-5	252.275	0.950699	0.949054
SYMCLOSENE	87-90-1	232.411	0.95064	1.07253
METRONIDAZOLE	443-48-1, 69198-10-3 [metronidazole hydrochloride]	171.157	0.950626	0.965357
ELLAGIC ACID	476-66-4	302.199	0.949909	0.979469
SULFISOXAZOLE	127-69-5	267.309	0.949899	0.791504
LOXAPINE SUCCINATE	27833-64-3, 1977-10-2 [loxapine]	445.907	0.949684	1.34972
PREDNISONE	53-03-2	358.438	0.949681	0.989029
NORETHINDRONE	68-22-4	298.429	0.949681	0.978593
EUCALYPTOL	470-82-6	154.254	0.949441	0.973759
OXIRACETAM	62613-82-5	158.158	0.949382	0.900581
NALIDIXIC ACID	389-08-2, 3374-05-8 [anhydrous], 15769-77-4 [nalidixate sodium]	232.241	0.94902	1.00782
NIZATIDINE	76963-41-2	331.461	0.948812	1.00445
BETAMETHASONE VALERATE	2152-44-5	476.591	0.948718	1.04462
SUCRALFATE [5mM]	54182-58-0 (free acid)	2086.74	0.948592	0.91491
N-METHYLBENZYLAMINE HYDROCHLORIDE	13426-94-3, 103-67-3(base)	157.645	0.948579	1.19214
DESOGESTREL	54024-22-5	310.484	0.948072	1.32714
ETHAMIVAN	304-84-7	223.274	0.947898	0.943078
PREDNISOLONE ACETATE	52-21-1	402.492	0.947791	0.892869
FRIEDELIN	559-74-0	426.732	0.947711	0.779015
FUMARPROTOCETRARIC ACID	489-50-9	472.366	0.947344	0.861837
MELEZITOSE	597-12-6	504.446	0.947141	1.0077
PROCAINE HYDROCHLORIDE	51-05-8, 59-46-1 [procaine]	272.778	0.946846	1.0016
SCLAREOLIDE	564-20-5	250.384	0.946658	0.862375
CONESSINE	5913-82-6, 546-06-5 [conessine]	356.6	0.946417	0.662535
LUPININE	486-70-4	169.269	0.946396	0.234861
ISOSAFROLE	120-58-1	162.19	0.946212	1.08025
SPARTEINE SULFATE	6160-12-9, 299-39-8 [anhydrous]	332.465	0.946019	0.984658
ATROPINE OXIDE	4438-22-6	305.377	0.945757	1.06001
THEOPHYLLINE	5967-84-0	180.167	0.945265	0.821184
ADENOSINE 5-MONOPHOSPHATE	61-19-8	347.226	0.945098	0.975611
CLARITHROMYCIN	81103-11-9	747.973	0.944812	1.06356
ISRADIPINE	75695-93-1	371.396	0.944308	0.974436
COLISTIN SULFATE	1264-72-8	1351.62	0.944241	1.69415
METACRESOL	108-39-4	108.141	0.943959	0.988717
CAFFEINE	58-08-2	194.195	0.94332	0.905711
NITROXOLINE	4008-48-4	190.16	0.943002	0.128304
ACETYLSEROTONIN	1210-83-9	218.258	0.94285	1.29754
ETHYLNOREPINEPHRINE HYDROCHLORIDE	3198-07-0, 536-24-3 [ethylnorepinephrine]	233.697	0.94285	1.03412
PHENYLALANINE (L) HYDROCHLORIDE	63-91-2	201.654	0.941902	0.990968
TELITHROMYCIN	191114-48-4	812.025	0.941843	1.25952
CINCHONINE	118-10-5	294.4	0.941604	1.60007
DIMETHYLCAFFEIC ACID	14737-89-4	208.216	0.941256	0.914845
TRIMETHYLCOLCHICINIC ACID	3482-37-9	343.383	0.941125	0.714366
ANTAZOLINE	91-75-8	265.361	0.940818	0.587109
CITRONELLAL (R+)	2385-77-5	154.254	0.940814	0.880523
AMINOSALICYLATE SODIUM	6018-19-5	175.121	0.940621	0.891993
DABIGATRAN ETEXILATE MESYLATE	593282-20-3	723.855	0.940545	1.11905
DOCUSATE SODIUM	577-11-7	444.567	0.940545	0.960845
HYOSCYAMINE	101-31-5	289.378	0.940492	1.04908
PRILOCAINE HYDROCHLORIDE	1786-81-8, 721-50-6 [prilocaine]	256.778	0.940439	1.03105
SULFISOXAZOLE ACETYL	80-74-0	309.346	0.940175	0.848863
HECOGENIN ACETATE	915-35-5	472.671	0.939905	1.17737
FLUDARABINE PHOSPHATE	75607-67-9	365.217	0.939695	0.904107
4-HYDROXYANTIPYRINE	1672-63-5	204.23	0.939634	1.11038
CULMORIN	18374-83-9	238.373	0.93959	1.25715
CAFFEIC ACID	331-39-5	180.162	0.93959	0.945364
BUTYLATED HYDROXYTOLUENE	128-37-0	220.358	0.939379	1.00588
PROTIRELIN	24305-27-9	362.392	0.938757	1.13471
DIETHYLTOLUAMIDE	134-62-3	191.275	0.938757	0.921669
FURALTADONE	139-91-3	324.296	0.938721	1.06359
THIOTEPA	52-24-4	189.22	0.938648	1.03886
beta-AMYRIN	559-70-6	426.732	0.938511	0.917661
XYLOSE	58-86-6	150.132	0.938489	0.873227
CYPROTERONE	2098-66-0	374.912	0.938348	1.06234
SULINDAC	38194-50-2	356.419	0.938315	1.07943
MOGUISTEINE	119637-67-1	339.413	0.938126	0.974053
CEDRYL ACETATE	77-54-3	264.412	0.937991	1.14278
AMINOPTERIN	54-62-6, 58602-66-7 [aminopterin sodium]	440.422	0.937843	1.03939
PHLORACETOPHENONE	480-66-0	168.151	0.937205	0.750855
STREPTOZOSIN	18883-66-4	265.225	0.937156	0.837082
DETOMIDINE HYDROCHLORIDE	90038-01-1	222.72	0.937074	0.993383
GALLAMINE TRIETHIODIDE	65-29-2, 153-76-4 [gallamine]	891.544	0.936913	1.01149
PANTHENOL (dl)	16485-10-2	205.256	0.936789	0.932551
beta-AMYRIN ACETATE	1616-93-9	468.77	0.936728	0.865247
ERDOSTEINE	84611-23-4	249.309	0.93658	1.13105
DOXAPRAM HYDROCHLORIDE	7081-53-0	414.98	0.936063	1.12376
CAPTOPRIL	62571-86-2	217.289	0.935948	0.928037
PRIMIDONE	125-33-7	218.258	0.935507	0.943013
PREGNENOLONE	145-13-1, 4598-67-8 [pregnenolone succinate]	316.488	0.935375	1.28893
3-AMINOPROPIONITRILE FUMARATE	2079-89-2	186.169	0.935275	0.91112
BEMOTRIZINOL	187393-00-6	627.831	0.934873	1.02669
OXEDRINE	94-07-5	167.209	0.934649	0.870522
NYLIDRIN HYDROCHLORIDE	849-55-8	335.878	0.934562	1.01987
PINDOLOL	13523-86-9	248.328	0.934562	0.946001
MUPIROCIN	12650-69-0	500.635	0.933882	0.95227
DEHYDROCHOLATE SODIUM	145-41-5	424.517	0.93374	0.84483
TETRAHYDROZOLINE HYDROCHLORIDE	522-48-5, 84-22-0 [tetrahydrozoline]	236.747	0.933681	0.840902
PHENYTOIN SODIUM	630-93-3, 57-41-0 [phenytoin]	274.257	0.933617	0.865211
MINOXIDIL	38304-91-5 (base)	209.253	0.933362	0.939077
IBUPROFEN	15687-27-1	206.287	0.933333	0.96572
BETAINE HYDROCHLORIDE	590-46-5	153.61	0.933274	1.045
3,7-EPOXYCARYOPHYLLAN-6-OL	NA	238.373	0.933153	1.02398
MEROPENEM	96036-03-2	383.47	0.932985	0.666656
XANTHOXYLIN	90-24-4	196.205	0.932957	0.68636
LACTOSE MONOHYDRATE	62-42-3	360.318	0.932648	0.913086
AGARIC ACID	666-99-9	416.56	0.93243	1.00649
MECYSTEINE HYDROCHLORIDE	2485-62-3, 18598-63-5 [hydrochloride]	171.647	0.932261	0.965031
RANITIDINE HYDROCHLORIDE	66357-59-3; 66357-35-5	350.87	0.932039	0.99522
DEXRAZOXANE	24584-09-6	268.275	0.932019	1.0321
MOEXIPRIL HYDROCHLORIDE	82586-52-5	535.042	0.932019	0.973043
ENALAPRILAT	84680-54-6	384.433	0.931605	0.91995
CYCLAMIC ACID	100-88-9	179.239	0.931493	1.08499
CYPROHEPTADINE HYDROCHLORIDE	969-33-5	323.869	0.931444	0.907147
AMOXICILLIN	61336-70-7, 26787-78-0 [anhydrous]	365.411	0.931174	0.921445
SULFLURAMID	4151-50-2	527.202	0.931008	1.12609
ZALTOPROFEN	74711-43-6	298.363	0.931008	0.972675
NADIDE	53-84-9	663.435	0.930782	0.840827
LAMIVUDINE	134678-17-4	229.259	0.930711	0.91899
CINOXACIN	28657-80-9	262.224	0.930693	1.0346
ASPARTIC ACID (L)	6899-03-2	133.105	0.930591	0.918939
ADRENOSTERONE	382-45-6	300.401	0.93054	0.964985
FOMEPIZOLE	7554-65-6	82.1058	0.930516	1.13471
RASAGILINE	136236-51-6	171.244	0.930374	0.646699
PYRANTEL PAMOATE	22204-24-6, 15686-83-6 [pyrantel]	594.692	0.930206	0.90532
TRIACETIN	102-76-1	218.208	0.930206	0.856077
PROPOXUR	114-26-1	209.247	0.930184	0.905275
CEFPODOXIME PROXETIL	87239-81-4	557.605	0.930007	0.931654
GLIQUIDONE	33342-05-1	527.645	0.929997	0.945595
CYCLOSERINE (L)	339-72-0	102.093	0.929955	1.12705
DEXCHLORPHENIRAMINE MALEATE	2438-32-6	390.87	0.929825	0.894401
TILETAMINE HYDROCHLORIDE	14176-50-2	259.8	0.929817	1.00328
TEMEFOS	3383-96-8	466.474	0.929522	0.994304
CLOSANTEL	57808-65-8	663.084	0.929115	0.858723
TRIMETHOPRIM	738-70-5	290.325	0.929047	0.942072
NOREPINEPHRINE TARTRATE	69815-49-2, 51-41-2 [norepinephrine]	319.271	0.928892	0.856862
CARAPIN	3463-88-5	468.552	0.928618	0.936239
PRALIDOXIME MESYLATE	154-97-2	232.26	0.928536	1.09592
DIRITHROMYCIN	62013-04-1	835.095	0.928133	0.99269
KETOTIFEN FUMARATE	34580-14-8	425.507	0.928105	1.08242
ESCIN	6805-41-0	1131.28	0.92725	0.930938
AZITHROMYCIN	83905-01-5, 117772-70-0 [dihydrate]	749.004	0.927152	0.919211
CHLORAMPHENICOL	56-75-7	323.135	0.927126	1.15504
METHACHOLINE CHLORIDE	62-51-1, 55-92-5 [methacholine]	195.691	0.927069	1.07232
STREPTOMYCIN SULFATE [5mM; 10% aq DMSO + 5mM ethanolamine]	3810-74-0	679.662	0.92673	0.869343
THREONINE (L)	72-19-5	119.121	0.926478	0.881123
METHYLXANTHOXYLIN	23121-32-6	210.232	0.926373	0.525468
GLUCOSAMINE HYDROCHLORIDE	3416-24-8	215.635	0.926174	1.01841
AMINOHIPPURIC ACID	61-78-9, 94-16-6 [aminohippurate sodium]	194.192	0.926108	0.909743
VORICONAZOLE	137234-62-9	349.318	0.926023	0.692387
SULFADOXINE	2447-57-6	310.334	0.925046	0.923096
PARAXANTHINE	611-59-6	180.167	0.924976	1.07925
MITOTANE	53-19-0	320.048	0.924593	1.16683
UVAOL	545-46-0	442.732	0.924366	1.10935
N-ACETYLPROLINE	NA	157.171	0.924204	0.974639
PERSEITOL HEPTAACETATE	19147-10-5	506.465	0.923848	1.12575
PANTETHINE	16816-67-4	554.73	0.923736	0.919701
alpha-TOCHOPHEROL [4 mM]	59-02-9	430.721	0.923412	0.808648
alpha-TOCHOPHERYL ACETATE [4mM]	58-95-7	472.758	0.923412	0.701676
CEFUROXIME AXETIL	64544-07-6, 55268-75-2 [cefuroxime]	510.483	0.923228	1.09636
PILOCARPINE NITRATE	148-72-1, 92-13-7 [pilocarpine]	271.275	0.923222	0.858
NEFIRACETAM	77191-36-7	246.312	0.922805	0.955881
VERBENALIN	548-37-8	388.375	0.922571	0.271076
LABETALOL HYDROCHLORIDE	32780-64-6	364.876	0.922526	1.08146
CEFTRIAXONE SODIUM TRIHYDRATE	104376-79-6, 73384-59-5 [ceftriaxone]	652.595	0.922526	1.05691
METHSUXIMIDE	77-41-8	203.243	0.922291	0.89371
NITROMIDE	121-81-3	211.135	0.922277	1.18818
CEFTIBUTEN	97519-39-6	410.43	0.921804	1.00637
CIPROFLOXACIN	85721-33-1	331.35	0.92177	0.971405
METOLAZONE	17560-51-9	365.841	0.921636	0.880383
MANGAFODIPIR TRISODIUM	140678-14-4	757.334	0.921266	0.97358
DEFERIPRONE	30652-11-0	139.155	0.921085	0.736337
FLUOCINONIDE	356-12-7	494.538	0.920805	1.10115
CARBAMAZEPINE	298-46-4	236.276	0.920378	0.775756
DEOXYPEGANINE HYDROCHLORIDE	61939-05-7	208.693	0.919991	0.949855
IPROHEPTINE HYDROCHLORIDE	4013-92-7	207.79	0.919889	0.932116
BENFLUOREX HYDROCHLORIDE	23602-78-0	387.833	0.919803	0.837506
SULFAMONOMETHOXINE	1220-83-3	280.307	0.919094	0.98226
NEBIVOLOL HYDROCHLORIDE	99200-09-6	441.907	0.918954	0.917362
TEMOZOLOMIDE	85622-93-1	194.154	0.918647	0.889213
FTAXILIDE	19368-18-4	269.303	0.918619	0.833349
NAFCILLIN SODIUM	7177-50-6, 985-16-0 [anhydrous], 147-52-4 [nafcillin]	436.466	0.918498	0.920621
GOSSYPOL-ACETIC ACID COMPLEX	NA	578.622	0.91845	1.12118
PAROXETINE HYDROCHLORIDE	78246-49-8, 61869-08-7(base)	365.836	0.918318	0.953567
HYDROXYTACRINE MALEATE	118909-22-1	330.343	0.918192	0.963961
DOXIFLURIDINE	3094-09-5	246.197	0.91819	0.666593
MARBOFLOXACIN	115550-35-1	362.364	0.91819	0.653132
CARNOSINE	305-84-0	226.237	0.918167	0.940354
PEMPIDINE TARTRATE	546-48-5	305.374	0.918091	0.785381
FESOTERODINE FUMARATE	286930-03-8	527.664	0.918033	0.968056
TIOTROPIUM BROMIDE	136310-93-5	472.423	0.917867	1.16787
FLUROXENE	406-90-6	126.079	0.917733	1.08264
FAMPRIDINE	504-24-5	94.117	0.917733	0.98447
BENSERAZIDE HYDROCHLORIDE	322-35-0	293.709	0.917679	1.03499
PIPERACILLIN SODIUM	59703-84-3, 66258-76-2 [piperacillin], 61477-96-1 [anhydrous]	539.547	0.917553	0.916257
PENICILLIN V POTASSIUM	132-98-9, 87-08-1 [penicillin, V]	388.49	0.917553	0.868295
OLOPATADINE HYDROCHLORIDE	140462-76-6	373.883	0.917224	0.879322
TIAPRIDE HYDROCHLORIDE	51012-32-9	364.894	0.917152	0.972107
TEBUCONAZOLE	107534-96-3	307.826	0.916856	1.81926
FLUTICASONE PROPIONATE	80474-14-2	500.582	0.916708	0.947551
ACETAZOLAMIDE	59-66-5	222.245	0.916329	0.980515
RITANSERIN	87051-43-2	477.581	0.916256	0.966429
EFAROXAN HYDROCHLORIDE	89197-32-0	252.746	0.916243	0.934165
VINDOLINE	2182-14-1	456.544	0.915999	0.857944
SERATRODAST	112665-43-7	354.45	0.915579	1.06379
CYTIDINE	65-46-3	243.221	0.915432	1.0772
BROMPHENIRAMINE MALEATE	980-71-2, 86-22-6 [brompheniramine]	435.321	0.915379	0.826171
MEPIROXOL	6968-72-5	125.128	0.915173	0.966209
RACEPHEDRINE HYDROCHLORIDE	134-71-4, 90-81-3 [racephedrine]	201.698	0.915146	1.11169
CHINIOFON	8002-90-2	373.103	0.91492	0.93382
LITHOCHOL-11-ENIC ACID	NA	374.569	0.914779	1.0513
TERPENE HYDRATE	2451-01-6	190.285	0.914736	0.891046
FENOLDOPAM MESYLATE	67227-57-0	401.869	0.914626	0.713647
BACLOFEN HYDROCHLORIDE (+/-)	70206-22-3	250.127	0.914618	0.908814
TAURINE	107-35-7	125.147	0.914618	0.893406
NALTREXONE HYDROCHLORIDE	16676-29-2, 16590-41-3 [naltrexone]	377.872	0.914465	1.0035
VENLAFAXINE HYDROCHLORIDE	99300-78-4, 93413-69-5 [venlafaxine]	313.871	0.914398	0.990583
PREGABALIN	148553-50-8	159.23	0.913724	0.873199
OROTIC ACID	65-86-1	156.099	0.913687	0.894343
LINCOMYCIN HYDROCHLORIDE	7179-49-9	443.006	0.913647	0.893116
SALSALATE	552-94-3	258.233	0.91363	1.09563
PHENTOLAMINE HYDROCHLORIDE	73-05-2, 50-60-2 [phentolamine]	317.821	0.912418	1.02201
ELETRIPTAN HYDROBROMIDE	177834-92-3, 143322-58-1(base)	463.441	0.911335	1.13347
ISOKOBUSONE	24173-72-6	222.33	0.911261	0.821092
NALOXONE HYDROCHLORIDE	357-08-4, 51481-60-8 [dihydrate], 465-65-6 [naloxone]	363.844	0.911227	0.722166
DIPERODON HYDROCHLORIDE	537-12-2	433.939	0.911227	0.529748
IOPANIC ACID	96-83-3	570.937	0.911042	1.01048
ETHAMBUTOL HYDROCHLORIDE	1070-11-7, 74-55-5 [ethambutol]	277.237	0.910891	0.815023
EPICATECHIN	490-46-0	290.275	0.910249	0.854997
POMIFERIN TRIMETHYL ETHER	NA	462.548	0.909961	1.25007
GLUTATHIONE	70-18-8	307.327	0.909172	0.99214
CETILISAT	282526-98-1	401.594	0.908997	0.905096
QUININE ETHYL CARBONATE	83-75-0	396.491	0.908383	0.868136
RIBOSTAMYCIN SULFATE	25546-65-0	552.559	0.908383	0.849524
CEFONICID SODIUM	71420-79-6	586.535	0.907813	0.947505
LORNOXICAM	70374-39-9	371.823	0.907746	0.677168
CAMYLOFINE DIHYDROCHLORIDE	54-30-8	393.401	0.90768	0.852993
ACYCLOVIR	59277-89-3	225.209	0.907465	0.962141
IODOQUINOL	83-73-8	396.955	0.907383	1.04268
HYDRASTININE HYDROCHLORIDE	4884-68-8, 6592-85-4 [hydrastinine]	243.692	0.907345	0.862961
UREA	57-13-6	60.0558	0.907037	0.836514
CLIOQUINOL	130-26-7	305.504	0.906992	0.498061
AMANTADINE HYDROCHLORIDE	665-66-7, 768-94-5 [amantadine]	187.715	0.906883	0.859574
RISPERIDONE	106266-06-2	410.496	0.906764	1.1833
EPINASTINE HYDROCHLORIDE	80012-43-7	285.779	0.906748	0.877834
GALANGIN 3-O-METHYL ETHER	6665-74-3	284.271	0.906149	1.24997
THEANINE POTASSIUM	3081-61-6	212.295	0.906141	0.951685
ZOMEPIRAC SODIUM	64092-49-5, 64092-48-4 [anhydrous], 33369-31-2 [zomepirac]	291.737	0.905882	1.13962
AMYLENE HYDRATE	75-85-4	88.1508	0.905865	0.943814
DENATONIUM BENZOATE	3734-33-6	446.595	0.90585	1.03933
METHYLPHENIDATE HYDROCHLORIDE	298-59-9, 113-45-1(base)	269.774	0.90585	1.01215
GYROMITRIN	16568-02-8	100.121	0.905843	0.952352
CHLORPHENIRAMINE MALEATE	113-92-8	390.87	0.905737	0.870236
SOLANESYL ACETATE	56000-93-4	673.129	0.905186	0.807318
ISOVALERAMIDE	541-46-8	101.15	0.904936	1.19273
IOTHALAMIC ACID	2276-90-6	613.919	0.904879	0.928776
ACEFYLLINE	652-37-9	238.204	0.904726	0.825389
INDOPROFEN	31842-01-0	281.314	0.904575	1.13851
DIBUTYL PHTHALATE	84-74-2	278.351	0.904469	0.906608
ACECAINIDE HYDROCHLORIDE	34118-92-8, 32795-44-1 [acecainide]	313.83	0.904022	0.888282
CHOLESTANE	481-21-0	372.684	0.903991	1.01398
EVANS BLUE	314-13-6	960.817	0.903894	0.922761
SODIUM PHENYLACETATE	114-70-5	158.134	0.903856	0.856138
METHYLMETHANE SULFONATE	66-27-3	110.132	0.903715	0.91827
COLISTIMETHATE SODIUM	8068-28-8, 21362-08-3 [replaced]	1735.82	0.903275	0.95373
2',2'-BISEPIGALLOCATECHIN DIGALLATE	NA	914.748	0.903027	0.800891
EPIANDROSTANEDIOL	1852-53-5	292.466	0.902913	0.908298
ERYTHRITOL	149-32-6	122.122	0.902908	1.01381
SELEGILINE HYDROCHLORIDE	14611-52-0	223.748	0.902908	1.00752
CEFAZOLIN SODIUM	27164-46-1, 25953-19-9 [cefazolin]	476.493	0.902834	1.01047
CINNAMIC ACID	621-82-9	148.163	0.902256	0.80441
ACECLIDINE	827-61-2	169.225	0.901961	0.970243
ROCURONIUM BROMIDE	119302-91-9	609.694	0.901913	0.925559
PRULIFLOXACIN	123447-62-1	461.472	0.901852	0.91322
5alpha-CHOLESTANOL	80-97-7	388.683	0.901714	0.99435
IVABRADINE HYDROCHLORIDE	148849-67-6	505.059	0.901693	0.870972
MIZORIBINE	50924-49-7	259.22	0.901654	0.675913
BENDROFLUMETHIAZIDE	73-48-3	421.42	0.90103	0.852042
ASTAXANTHIN	71772-51-5	596.858	0.900743	1.04022
METHYLPREDNISOLONE SODIUM SUCCINATE	2375-03-3	496.538	0.900682	1.08516
CHLORTETRACYCLINE HYDROCHLORIDE	64-72-2	515.351	0.900228	0.893877
PICOLAMINE	3731-52-0	108.144	0.900187	0.907481
MEXICANOLIDE	1915-67-9	468.552	0.899932	1.03827
BENDAMUSTINE HYDROCHLORIDE	3543-75-7	394.732	0.899743	0.893503
NORCANTHARIDIN	NA	168.151	0.899518	0.721463
ISOPROTERENOL HYDROCHLORIDE	51-30-9	247.724	0.899329	0.948977
SULFAMETHOXYPYRIDAZINE	80-35-3	280.307	0.898957	1.07749
CARBACHOL	51-83-2	182.652	0.898785	0.943953
ISOETHARINE MESYLATE	7279-75-6	335.422	0.898537	1.09338
HALCINONIDE	3093-35-4	454.971	0.898343	1.04952
PANGAMIC ACID SODIUM	20858-86-0	303.247	0.897926	0.862535
12a-HYDROXY-9-DEMETHYLMUNDUSERONE-8-CARBOXYLIC ACID	NA	388.334	0.897817	1.0677
TIMOLOL MALEATE	26921-17-5, 91524-16-2 [timolol]	432.499	0.89777	0.91456
SUPLATAST TOSYLATE	94055-76-2	499.65	0.897719	1.01446
IOXILAN	107793-72-6	791.12	0.897631	0.91371
MEPENZOLATE BROMIDE	76-90-4, 25990-43-6 [mepenzolate]	420.35	0.897539	1.00351
AGMATINE SULFATE	2482-00-0	228.272	0.897519	0.812107
METHYLBENZETHONIUM CHLORIDE	1320-44-1, 25155-18-4 [anhydrous]	462.121	0.897447	0.88514
ACETAMINOPHEN	103-90-2	151.166	0.897436	0.988914
FENCLONINE (+/-)	7424-00-2(dl); 14173-39-8(l)	236.1	0.897302	0.653257
ACETOPHENAZINE MALEATE	5714-00-1	527.645	0.895843	0.897294
HOMATROPINE METHYLBROMIDE	80-49-9, 87-00-3 [homatropine]	370.29	0.895749	0.939863
BACAMPICILLIN HYDROCHLORIDE	37661-08-8, 50972-17-3 [bacampicillin]	501.99	0.895656	0.939517
SODIUM LACTATE	72-17-3	112.061	0.895628	0.9913
CAPECITABINE	154361-50-9	359.357	0.895628	0.857248
AVOCADENOFURAN	25346-24-1	248.412	0.895315	1.41121
CASANTHRANOL [cascaroside A shown]	8024-48-4	596.547	0.894881	0.939913
OXELAIDIN CITRATE	52432-72-1, 468-61-1 (base)	527.617	0.894835	0.877805
PICEID	27208-80-6	390.394	0.894544	1.07614
GUANETHIDINE MONOSULFATE	55-65-2	296.391	0.894188	0.901826
SPAGLUMIC ACID	4910-46-7	304.259	0.893606	1.11481
CEFOTAXIME SODIUM	64485-93-4, 63527-52-6 [cefotaxime]	477.453	0.893387	0.989754
VALGANCICLOVIR HYDROCHLORIDE	175865-59-5	390.83	0.89316	0.88011
LACTULOSE	4618-18-2	342.303	0.893065	0.958859
HYPOXANTHINE	68-94-0	136.114	0.893035	0.929459
1,7-DIDEACETOXY-1,7-DIOXO-3-DEACETYLKHIVORIN	NA	456.541	0.893035	0.89965
EMEDASTINE DIFUMARATE	87233-62-3	534.571	0.892595	0.968509
DROXYDOPA	23651-95-8	213.192	0.892595	0.929543
UNDECYLENIC ACID	112-38-9	184.281	0.892485	0.903907
SPIRAMYCIN	8025-81-8	843.074	0.892266	1.02339
SALICYLAMIDE	65-45-2	137.139	0.891978	0.778032
OXIGLUTATIONE	27025-41-8	612.639	0.891832	0.911888
EFLORNITHINE HYDROCHLORIDE HYDRATE	96020-91-6	236.648	0.891585	0.938488
CEFACLOR	70356-03-5, 53994-73-3 [anhydrous]	367.814	0.891503	1.22502
CHLOROQUINE DIPHOSPHATE	50-63-5	515.872	0.891503	0.97592
METHYLTHIOURACIL	56-04-2	142.18	0.891094	0.961846
NORETHINDRONE ACETATE	51-98-9	340.467	0.891094	0.398544
TRIMETOZINE	635-41-6	281.311	0.890851	0.960239
LETROZOLE	112809-51-5	285.311	0.890851	0.894133
SPECTINOMYCIN HYDROCHLORIDE	22189-32-8, 21736-83-4 [anhydrous], 1695-77-8 [spectinomycin]	405.279	0.89082	0.867898
ACENEURAMIC ACID	131-48-6	309.275	0.890574	0.876118
ALBENDAZOLE	54965-21-8	265.336	0.890478	2.3867
PIPERACETAZINE	3819-00-9	410.583	0.890478	0.909966
DIAVERIDINE	5355-16-18	260.298	0.890339	0.726089
LACITOL	585-86-4, 81025-04-9	344.318	0.890094	0.957849
DEXAMETHASONE ACETATE	55812-90-3, 1177-87-3 [anhydrous]	434.509	0.889566	1.24765
AMISULPRIDE	71675-85-9	369.486	0.88946	0.93402
MANNITOL	69-65-8	182.175	0.889339	0.944625
STRYCHNINE SULFATE	60-41-3	432.499	0.888889	0.866888
ALENDRONATE SODIUM TRIHYDRATE	121268-17-5	326.134	0.88869	0.902862
BERGENIN	108032-11-7 (hydrate)	328.278	0.888491	1.02039
NAPHAZOLINE HYDROCHLORIDE	550-99-2, 835-31-4 [naphazoline]	246.742	0.888259	0.943819
8beta-HYDROXYCARAPIN, 3,8-HEMIACETAL	NA	484.551	0.88821	0.737433
METHYL DEOXYCHOLATE	3245-38-3	406.611	0.887828	1.03427
GENTAMICIN SULFATE	1403-66-3	575.684	0.887375	0.926955
TERBUTALINE HEMISULFATE	23031-32-5	323.368	0.887344	0.88839
CARGLUMIC ACID	1188-38-1	190.157	0.887343	1.20773
ITRACONAZOLE HYDROCHLORIDE	84625-61-6	778.572	0.887137	0.893598
CARBARSONE	121-59-5	260.082	0.886902	0.881166
CATECHIN PENTAACETATE	NA	500.463	0.886832	1.66183
ETHANOLAMINE OLEATE	2272-11-9	343.555	0.886654	1.21669
CLINDAMYCIN PALMITATE HYDROCHLORIDE	25507--04-4	699.869	0.88653	0.795368
OXYQUINOLINE HEMISULFATE	134-31-6	243.24	0.886369	0.301671
TRIAMCINOLONE ACETONIDE	76-25-5	434.509	0.886186	0.941608
16(17)-EPOXY-5-PREGNENOLONE	NA	330.471	0.886092	1.17127
QUINAPRIL HYDROCHLORIDE	82586-55-8, 85441-61-8 [quinapril]	474.989	0.885804	0.948011
METHOXYAMINE HYDROCHLORIDE	593-56-6	83.5181	0.885653	0.871233
3,3'-DIINDOLYLMETHANE	1968-05-4	246.315	0.885632	0.714194
[truncated: 562 more rows]
