# Supplementary material for: Grainyhead 1 acts as a drug-inducible conserved transcriptional regulator linked to insulin signaling and lifespan
Source: Nat Commun. 2022 Jan 10;13:107. doi: 10.1038/s41467-021-27732-4 (PMC8748497; doi:10.1038/s41467-021-27732-4)
Supplement: Supplementary file 8 — Suppl. Data 5 [file 41467_2021_27732_MOESM8_ESM.xlsx]

## Sheet: Supplementary Data 5
Supplementary Data 5. Human GRHL1-interacting proteins.
Proteins Co-Purifying with GRHL1WT-TAG (purified GRHL1 itself in bold)			Co-Purification by Treatment (REP = No. of Replicates | UP = Average Unique Peptides)				Functional Category and Classification
Protein	Gene	Swiss-Prot ID	DMSO | REP	DMSO | UP	PV | REP	PV | UP	Category	Classification
28S ribosomal protein S29, mitochondrial	DAP3	P51398	2	2.33333	3	3.33333	Protein Metabolism	Ribosomal Protein
40S ribosomal protein S4, X isoform	RPS4X	P62701	NA	NA	2	1.66667	Protein Metabolism	Ribosomal Protein
40S ribosomal protein S6	RPS6	P62753	3	2	NA	NA	Protein Metabolism	Ribosomal Protein
60 kDa heat shock protein, mitochondrial	HSPD1	P10809	NA	NA	3	15	Protein Metabolism	Chaperone
60S ribosomal protein L36	RPL36	Q9Y3U8	2	1.33333	2	1.33333	Protein Metabolism	Ribosomal Protein
Alpha-globin transcription factor CP2	TFCP2	Q12800	3	6	3	5.66667	Transcriptional Regulation	Transcription Factor
Ankyrin repeat domain-containing protein 17	ANKRD17	O75179	NA	NA	2	1.66667	DNA Replication and Repair	DNA Replication Factor
Aprataxin	APTX	Q7Z2E3	3	3	3	4	DNA Replication and Repair	DNA Repair Protein
Atherin	SAMD1	Q6SPF0	2	2	2	2	Various Pathways	LDL-Binding Protein
AT-rich interactive domain-containing protein 3B	ARID3B	Q8IVW6	2	2	NA	NA	Transcriptional Regulation	Transcription Factor
Barrier-to-autointegration factor	BANF1	O75531	3	2.66667	3	3.66667	Chromatin Organization	Chromatin Remodeling Protein
BEN domain-containing protein 3	BEND3	Q5T5X7	3	5.33333	3	7.33333	Transcriptional Regulation	Transcriptional Coregulator
Beta-actin-like protein 2	ACTBL2	Q562R1	2	2	NA	NA	Various Pathways	Cytoskeletal Component
Bloom syndrome protein	BLM	P54132	3	5.66667	3	4.33333	DNA Replication and Repair	DNA Helicase
Bromodomain adjacent to zinc finger domain protein 1A	BAZ1A	Q9NRL2	3	6.33333	2	4.33333	Chromatin Organization	Chromatin Remodeling Protein
Calcium-binding mitochondrial carrier protein Aralar2	SLC25A13	Q9UJS0	3	7.66667	3	6.33333	Various Pathways	Membrane Transporter
Chromobox protein homolog 3	CBX3	Q13185	3	2.33333	3	3	Chromatin Organization	Chromatin Remodeling Protein
Chromodomain-helicase-DNA-binding protein 7	CHD7	Q9P2D1	3	31.3333	3	34	Chromatin Organization	Chromatin Remodeling Protein
C-terminal-binding protein 1	CTBP1	Q13363	2	1.66667	2	1.33333	Transcriptional Regulation	Transcriptional Coregulator
C-terminal-binding protein 2	CTBP2	P56545	NA	NA	3	3.33333	Transcriptional Regulation	Transcriptional Coregulator
CWF19-like protein 2	CWF19L2	Q2TBE0	3	4.33333	NA	NA	RNA Metabolism	mRNA Processing Protein
Cyclin-dependent kinase 2-associated protein 1	CDK2AP1	O14519	2	1.33333	NA	NA	Chromatin Organization	Chromatin Remodeling Protein
Cysteine-rich PDZ-binding protein	CRIPT	Q9P021	3	2	NA	NA	Various Pathways	Cytoskeletal Component
DNA ligase 3	LIG3	P49916	3	19.3333	3	21.6667	DNA Replication and Repair	DNA Ligase
DNA polymerase subunit gamma-2, mitochondrial	POLG2	Q9UHN1	NA	NA	3	4.33333	DNA Replication and Repair	DNA Polymerase Subunit
DNA repair protein XRCC1	XRCC1	P18887	2	1.66667	3	3.33333	DNA Replication and Repair	DNA Repair Protein
DNA topoisomerase 2-alpha	TOP2A	P11388	3	12.6667	NA	NA	DNA Replication and Repair	DNA Topoisomerase
DNA topoisomerase 2-beta	TOP2B	Q02880	2	3.66667	NA	NA	DNA Replication and Repair	DNA Topoisomerase
DNA-binding protein SATB2	SATB2	Q9UPW6	3	8.33333	3	10	Transcriptional Regulation	Transcription Factor
DNA-directed RNA polymerase, mitochondrial	POLRMT	O00411	3	11	3	12.6667	RNA Metabolism	RNA Polymerase
Double-stranded RNA-specific adenosine deaminase	ADAR	P55265	3	3	NA	NA	RNA Metabolism	dsRNA Deaminase
E3 ubiquitin-protein ligase RING2	RNF2	Q99496	NA	NA	2	1.33333	Post-Translational Modification	E3 Ubiquitin Ligase
Emerin	EMD	P50402	3	4	3	4.66667	Chromatin Organization	Nuclear Lamina-Associated Protein
Endoplasmic reticulum chaperone BiP	HSPA5	P11021	NA	NA	3	7.33333	Protein Metabolism	Chaperone
Endothelial transcription factor GATA-2	GATA2	P23769	NA	NA	2	1.66667	Transcriptional Regulation	Transcription Factor
Enhancer of mRNA-decapping protein 4	EDC4	Q6P2E9	NA	NA	2	5.33333	RNA Metabolism	mRNA Processing Protein
Ensconsin	MAP7	Q14244	2	2.33333	NA	NA	Various Pathways	Microtubule-Stabilizing Protein
Exportin-1	XPO1	O14980	2	2	NA	NA	Various Pathways	Membrane Transporter
Fanconi anemia group M protein	FANCM	Q8IYD8	2	1.66667	NA	NA	DNA Replication and Repair	DNA Repair Protein
Grainyhead-like protein 1 homolog	GRHL1	Q9NZI5	3	48.3333	3	62.6667	Transcriptional Regulation	Transcription Factor
Grainyhead-like protein 2 homolog	GRHL2	Q6ISB3	NA	NA	3	3.33333	Transcriptional Regulation	Transcription Factor
GTPase Era, mitochondrial	ERAL1	O75616	2	2.33333	NA	NA	RNA Metabolism	rRNA Processing Protein
H/ACA ribonucleoprotein complex subunit DKC1	DKC1	O60832	2	2	NA	NA	RNA Metabolism	rRNA Processing Protein
Histone H2B type 1-C/E/F/G/I	HIST1H2BC	P62807	3	2	3	2.33333	Chromatin Organization	Histone
Histone-lysine N-methyltransferase 2C	KMT2C	Q8NEZ4	2	6.66667	3	8	Post-Translational Modification	Histone K-Methyltransferase
Histone-lysine N-methyltransferase 2D	KMT2D	O14686	2	4	2	4.33333	Post-Translational Modification	Histone K-Methyltransferase
Homeobox protein cut-like 1	CUX1	P39880	3	12.3333	3	10	Transcriptional Regulation	Transcription Factor
Homeobox protein DLX-2	DLX2	Q07687	2	1.33333	2	1.33333	Transcriptional Regulation	Transcription Factor
Homeobox protein DLX-6	DLX6	P56179	3	3	3	2.66667	Transcriptional Regulation	Transcription Factor
Homeobox protein Hox-A10	HOXA10	P31260	3	3.33333	3	2.66667	Transcriptional Regulation	Transcription Factor
Homeobox-containing protein 1	HMBOX1	Q6NT76	3	6.66667	3	5.33333	Transcriptional Regulation	Transcription Factor
Hypermethylated in cancer 1 protein	HIC1	Q14526	2	1.66667	NA	NA	Transcriptional Regulation	Transcriptional Coregulator
Kinectin	KTN1	Q86UP2	2	4	3	7.66667	Various Pathways	Cytoskeletal Motor Protein
Kinesin-like protein KIF2C	KIF2C	Q99661	3	3	NA	NA	Various Pathways	Cytoskeletal Motor Protein
Krueppel-like factor 3	KLF3	P57682	2	1.33333	NA	NA	Transcriptional Regulation	Transcription Factor
Krueppel-like factor 4	KLF4	O43474	3	4	3	4.33333	Transcriptional Regulation	Transcription Factor
Lethal(3)malignant brain tumor-like protein 2	L3MBTL2	Q969R5	2	1.66667	NA	NA	Post-Translational Modification	Methyl-K Reader Protein
Lethal(3)malignant brain tumor-like protein 3	L3MBTL3	Q96JM7	2	2.33333	NA	NA	Post-Translational Modification	Methyl-K Reader Protein
Lysine-specific demethylase 6A	KDM6A	O15550	NA	NA	3	6.33333	Post-Translational Modification	Histone K-Demethylase
Lysine-specific demethylase RSBN1L	RSBN1L	Q6PCB5	2	1.33333	NA	NA	Post-Translational Modification	K-Demethylase
Lysine-specific histone demethylase 1A	KDM1A	O60341	3	11.6667	3	12.3333	Post-Translational Modification	Histone K-Demethylase
Magnesium transporter protein 1	MAGT1	Q9H0U3	2	1.66667	NA	NA	Various Pathways	Membrane Transporter
Metastasis-associated protein MTA1	MTA1	Q13330	NA	NA	3	5.33333	Transcriptional Regulation	Transcriptional Coregulator
Microsomal glutathione S-transferase 3	MGST3	O14880	NA	NA	3	3	Various Pathways	Glutathione S-Transferase
Misshapen-like kinase 1	MINK1	Q8N4C8	2	2	NA	NA	Post-Translational Modification	S/T Kinase
Mitochondrial 2-oxoglutarate/malate carrier protein	SLC25A11	Q02978	3	6.66667	3	7	Various Pathways	Membrane Transporter
Mitochondrial dicarboxylate carrier	SLC25A10	Q9UBX3	NA	NA	3	2	Various Pathways	Membrane Transporter
Myc proto-oncogene protein	MYC	P01106	2	1.66667	NA	NA	Transcriptional Regulation	Transcription Factor
Myc-associated zinc finger protein	MAZ	P56270	NA	NA	2	2	Transcriptional Regulation	Transcription Factor
NF-X1-type zinc finger protein NFXL1	NFXL1	Q6ZNB6	2	3.33333	2	2.33333	Transcriptional Regulation	Transcription Factor
Nuclear receptor subfamily 2 group C member 2	NR2C2	P49116	3	4.33333	3	7	Transcriptional Regulation	Transcription Factor
Nucleophosmin	NPM1	P06748	2	1.66667	NA	NA	Transcriptional Regulation	Transcriptional Coregulator
Phosphate carrier protein, mitochondrial	SLC25A3	Q00325	2	2	NA	NA	Various Pathways	Membrane Transporter
Plectin	PLEC	Q15149	NA	NA	3	14.6667	Various Pathways	Cytoskeletal Component
Poly [ADP-ribose] polymerase 2	PARP2	Q9UGN5	NA	NA	2	2	DNA Replication and Repair	DNA Repair Protein
Poly(rC)-binding protein 1	PCBP1	Q15365	NA	NA	3	2.33333	Transcriptional Regulation	Transcriptional Coregulator
POU domain, class 3, transcription factor 2	POU3F2	P20265	3	1.66667	2	1.33333	Transcriptional Regulation	Transcription Factor
POU domain, class 3, transcription factor 3	POU3F3	P20264	2	1	3	1.66667	Transcriptional Regulation	Transcription Factor
PR domain zinc finger protein 10	PRDM10	Q9NQV6	2	1.66667	3	3.66667	Transcriptional Regulation	Transcription Factor
Pre-B-cell leukemia transcription factor 1	PBX1	P40424	2	2.33333	3	2.66667	Transcriptional Regulation	Transcription Factor
Probable ATP-dependent RNA helicase DDX47	DDX47	Q9H0S4	3	2.66667	NA	NA	RNA Metabolism	RNA Helicase
Probable serine carboxypeptidase CPVL	CPVL	Q9H3G5	3	5.66667	3	7.33333	Protein Metabolism	Peptidase
Protein CASP	CUX1	Q13948	2	5.66667	2	2.66667	Various Pathways	Membrane Transporter
Protein HIRA	HIRA	P54198	2	4.33333	3	7.66667	Transcriptional Regulation	Transcriptional Coregulator
Ras-responsive element-binding protein 1	RREB1	Q92766	3	6	3	4.66667	Transcriptional Regulation	Transcription Factor
Recombining binding protein suppressor of hairless	RBPJ	Q06330	2	1.33333	NA	NA	Transcriptional Regulation	Transcriptional Coregulator
Replication protein A 14 kDa subunit	RPA3	P35244	2	1.33333	NA	NA	DNA Replication and Repair	DNA Replication Factor
Replication protein A 70 kDa DNA-binding subunit	RPA1	P27694	2	2	3	5	DNA Replication and Repair	DNA Repair Protein
REST corepressor 1	RCOR1	Q9UKL0	3	3	3	5.33333	Chromatin Organization	Chromatin Remodeling Protein
Retinoblastoma-binding protein 5	RBBP5	Q15291	2	1.33333	2	2	Post-Translational Modification	Histone K-Methyltransferase Complex Subunit
RNA-binding protein FUS	FUS	P35637	3	2.33333	3	2	Transcriptional Regulation	Transcriptional Coregulator
Runt-related transcription factor 1	RUNX1	Q01196	2	2	2	1.33333	Transcriptional Regulation	Transcription Factor
RuvB-like 1	RUVBL1	Q9Y265	3	3.66667	NA	NA	Chromatin Organization	Chromatin Remodeling Protein
RuvB-like 2	RUVBL2	Q9Y230	NA	NA	3	3	Chromatin Organization	Chromatin Remodeling Protein
Sal-like protein 1	SALL1	Q9NSC2	2	3	3	3.33333	Transcriptional Regulation	Transcriptional Coregulator
Serine/threonine-protein kinase LATS1	LATS1	O95835	2	2.33333	NA	NA	Post-Translational Modification	S/T Kinase
Set1/Ash2 histone methyltransferase complex subunit ASH2	ASH2L	Q9UBL3	2	2.66667	3	4.33333	Post-Translational Modification	Histone K-Methyltransferase Complex Subunit
Single-stranded DNA-binding protein, mitochondrial	SSBP1	Q04837	3	8.66667	3	8.33333	Transcriptional Regulation	Transcriptional Coregulator
Stress-70 protein, mitochondrial	HSPA9	P38646	3	6	3	13	Protein Metabolism	Chaperone
SWI/SNF-related matrix-associated actin-dependent regulator of chromatin subfamily E member 1-related	HMG20B	Q9P0W2	2	1.33333	2	1.66667	Chromatin Organization	Chromatin Remodeling Protein
Transcription factor 7-like 2	TCF7L2	Q9NQB0	NA	NA	2	1.33333	Transcriptional Regulation	Transcription Factor
Transcription factor Sp3	SP3	Q02447	2	1.33333	NA	NA	Transcriptional Regulation	Transcription Factor
Transcription factor Sp4	SP4	Q02446	NA	NA	2	1.66667	Transcriptional Regulation	Transcription Factor
Transcription termination factor 2	TTF2	Q9UNY4	3	6.33333	3	5.33333	Transcriptional Regulation	Transcriptional Terminator
Transcriptional repressor p66-alpha	GATAD2A	Q86YP4	NA	NA	2	2.66667	Transcriptional Regulation	Transcriptional Coregulator
Transformation/transcription domain-associated protein	TRRAP	Q9Y4A5	NA	NA	3	4.33333	Post-Translational Modification	Histone Acetyltransferase Complex Subunit
Translocon-associated protein subunit delta	SSR4	P51571	NA	NA	2	2.33333	Protein Metabolism	ER TRAP Complex Subunit
Trifunctional enzyme subunit alpha, mitochondrial	HADHA	P40939	NA	NA	3	3.33333	Various Pathways	Multifunctional Metabolic Enzyme
TRMT1-like protein	TRMT1L	Q7Z2T5	2	1.33333	2	2	RNA Metabolism	tRNA Processing Protein
Twinkle protein, mitochondrial	TWNK	Q96RR1	3	8	3	7.33333	DNA Replication and Repair	DNA Helicase
UDP-N-acetylglucosamine--peptide N-acetylglucosaminyltransferase 110 kDa subunit	OGT	O15294	3	5	3	5	Post-Translational Modification	N-Acetylglucosaminyltransferase
Upstream-binding protein 1	UBP1	Q9NZI7	3	7.66667	3	8	Transcriptional Regulation	Transcription Factor
WD repeat-containing protein 18	WDR18	Q9BV38	2	2	NA	NA	Transcriptional Regulation	Transcriptional Coregulator
WD repeat-containing protein 43	WDR43	Q15061	3	2.33333	NA	NA	Transcriptional Regulation	Transcriptional Coregulator
WD repeat-containing protein 5	WDR5	P61964	2	3.66667	3	4.33333	Post-Translational Modification	Histone K-Methyltransferase Complex Subunit
Werner syndrome ATP-dependent helicase	WRN	Q14191	NA	NA	2	1.66667	DNA Replication and Repair	DNA Helicase
Zinc finger and BTB domain-containing protein 10	ZBTB10	Q96DT7	3	15	3	14.3333	Transcriptional Regulation	Transcription Factor
Zinc finger and BTB domain-containing protein 39	ZBTB39	O15060	3	3.33333	3	4	Transcriptional Regulation	Transcription Factor
Zinc finger and BTB domain-containing protein 7A	ZBTB7A	O95365	2	1.33333	2	3	Transcriptional Regulation	Transcription Factor
Zinc finger and SCAN domain-containing protein 21	ZSCAN21	Q9Y5A6	2	2	2	2.33333	Transcriptional Regulation	Transcription Factor
Zinc finger CCCH-type antiviral protein 1	ZC3HAV1	Q7Z2W4	2	2.66667	NA	NA	RNA Metabolism	mRNA Processing Protein
Zinc finger homeobox protein 4	ZFHX4	Q86UP3	3	8.66667	3	5	Transcriptional Regulation	Transcriptional Coregulator
Zinc finger protein 148	ZNF148	Q9UQR1	3	8.33333	3	9.33333	Transcriptional Regulation	Transcription Factor
Zinc finger protein 24	ZNF24	P17028	NA	NA	2	2.66667	Transcriptional Regulation	Transcription Factor
Zinc finger protein 281	ZNF281	Q9Y2X9	3	7.66667	3	7.33333	Transcriptional Regulation	Transcription Factor
Zinc finger protein 384	ZNF384	Q8TF68	3	3	3	3.33333	Transcriptional Regulation	Transcription Factor
Zinc finger protein 516	ZNF516	Q92618	2	1.33333	2	1.33333	Transcriptional Regulation	Transcriptional Coregulator
Zinc finger protein 638	ZNF638	Q14966	2	1.66667	NA	NA	Transcriptional Regulation	Transcriptional Coregulator
Zinc finger protein 64 homolog, isoforms 1 and 2	ZFP64	Q9NPA5	NA	NA	2	1.66667	Transcriptional Regulation	Transcriptional Coregulator
Zinc finger protein with KRAB and SCAN domains 1	ZKSCAN1	P17029	NA	NA	3	3.33333	Transcriptional Regulation	Transcriptional Coregulator
Zinc finger transcription factor Trps1	TRPS1	Q9UHF7	3	8.66667	3	9.66667	Transcriptional Regulation	Transcription Factor
