# Supplementary material for: Grainyhead 1 acts as a drug-inducible conserved transcriptional regulator linked to insulin signaling and lifespan
Source: Nat Commun. 2022 Jan 10;13:107. doi: 10.1038/s41467-021-27732-4 (PMC8748497; doi:10.1038/s41467-021-27732-4)
Supplement: Supplementary file 12 — Source Data [file 41467_2021_27732_MOESM12_ESM.xlsx]

## Sheet: Figure 1a
Figure 1a
	WT (N2) on E. coli HT115
	L4440 RNAi	grh-1 RNAi
Day	Survival (%)
0	100	100
10	100	100
12	99	90
14	95	69
16	87	48
18	72	32
20	48	17
22	27	9
24	15	4
26	7	3
28	3	1
30	1	0
32	1
34	0
Full statistics see Supplementary Data 1

## Sheet: Figure 1b
Figure 1b
	Strains on E. coli OP50
	WT (N2)	Δgrh-1
Day	Survival (%)
0	100	100
6	100	100
7	99	99
10	95	94
12	88	83
14	82	76
16	71	61
18	49	45
20	31	28
22	15	10
24	7	4
26	0	0
Full statistics see Supplementary Data 1

## Sheet: Figure 1c
Figure 1c
	Strains -heat shock (HS)
	WT (N2)	grh-1 OEx
	Relative grh-1 expression (fold change)
Replicate
1	0.801069	2.05745
2	0.941069	2.00437
3	0.42822	0.932838
4	1.65767	2.57676
5	1.0971	0.729018
6	1.01915	1.09755
7	0.383271	1.48082
8	1.67245	2.48255

## Sheet: Figure 1e
Figure 1e
	Strains on E. coli OP50 -HS
	WT (N2)	grh-1 OEx
Day	Survival (%)
0	100	100
9	100	100
10	97	97
12	88	94
14	78	89
17	69	87
20	54	77
22	28	67
24	10	34
27	4	18
29	0	9
31		4
34		0
Full statistics see Supplementary Data 1

## Sheet: Figure 1f
Figure 1f
	Strains +heat shock (HS)
	WT (N2)	grh-1 OEx
	Relative grh-1 expression (fold change)
Replicate
1	1.06992	10.5161
2	0.868368	13.5089
3	1.20464	47.8174
4	0.6473	38.024
5	1.11272	35.7461
6	1.05922	9.6828
7	1.03782	43.4282

## Sheet: Figure 1h
Figure 1h
	Strains on E. coli OP50 +HS
	WT (N2)	grh-1 OEx
Day	Survival (%)
0	100	100
4	100	100
5	100	88
6	100	72
7	100	71
9	97	66
12	94	58
14	89	54
16	75	35
19	40	7
21	13	0
23	0
Full statistics see Supplementary Data 1

## Sheet: Figure 1i
Figure 1i
	Strains -heat shock (HS)			Strains +heat shock (HS)
	WT (N2)	grh-1 OEx		WT (N2)	grh-1 OEx
Replicate	Max speed (%)		Replicate	Max speed (%)
1	100.962	141.824	1	73.1292	127.425
2	102.568	147.574	2	108.772	102.388
3	96.4703	137.422	3	118.099	104.78

## Sheet: Figure 1j
Figure 1j
	Strains -heat shock (HS)			Strains +heat shock (HS)
	WT (N2)	grh-1 OEx		WT (N2)	grh-1 OEx
Replicate	Brood size (%)		Replicate	Brood size (%)
1	57.108	94.9969	1	107.628	88.4417
2	108.526	104.332	2	106.224	85.6341
3	108.924	85.662	3	92.1853	58.4932
4	92.8005	96.6443	4	94.0571	64.1086
5	113.118	104.881	5	104.352	90.7815
6	104.881	91.7023	6	110.903	70.1919
7	104.332	93.1965	7	106.692	75.8072
8	109.274	94.6009	8	93.1212	75.3393
9	101.037	65.8938	9	112.307	115.583
			10	72.5316	71.1277

## Sheet: Figure 1k
Figure 1k
	Phospho-p38 MAPK (Thr180/Tyr182) antibody (Cell Signaling, #9211)								Anti-α-Tubulin antibody, mouse monoclonal clone DM1A, purified from hybridoma cell culture (Sigma-Aldrich, #T6199)

## Sheet: Figure 1l
Figure 1l
	Strains on M. nematophilum
	WT (N2)	Δgrh-1	grh-1 OEx
Day	Survival (%)
0	100	100	100
6	100	100	100
7	92	95	99
8	91	95	99
10	79	84	94
12	71	61	93
14	40	24	72
16	11	9	22
18	0	0	7
20			0
Full statistics see Supplementary Data 1

[truncated: 54 more sheets: Figure 1m, Figure 2b, Figure 2c, Figure 2d, Figure 2e, Figure 2f, Figure 2g, Figure 2h, Figure 2i, Figure 2j, Figure 2k, Figure 2l, Figure 2m, Figure 2n, Figure 2o, Figure 2p, Figure 2q, Figure 3b, Figure 3c, Figure 3d …]
